# Supplementary material for: 2,6-Dichloro-N-(4-methyl­phen­yl)benzamide
Source: Acta Crystallogr Sect E Struct Rep Online. 2012 Apr 18;68(Pt 5):o1417. doi: 10.1107/S1600536812015188 (PMC3344541; doi:10.1107/S1600536812015188)
Supplement: Supplementary file 2 [file e-68-o1417-Isup2.hkl]

# 
# h,k,l, Fc-squared, Fo-squared, sigma(Fo-squared) and status flag 
# 
data_I
_shelx_title ' X in P2(1)/c' 
_shelx_refln_list_code          4 
_shelx_F_calc_maximum      130.96 
_exptl_crystal_F_000       576.00 
_reflns_d_resolution_high  0.8288 
 
loop_ 
 _symmetry_equiv_pos_as_xyz 
 'x, y, z' 
 '-x, y+1/2, -z+1/2' 
 '-x, -y, -z' 
 'x, -y-1/2, z-1/2' 
 
_cell_length_a    11.2600 
_cell_length_b    12.7860 
_cell_length_c     9.6700 
_cell_angle_alpha  90.000 
_cell_angle_beta  100.650 
_cell_angle_gamma  90.000 
 
_shelx_F_squared_multiplier     1.000 
 
loop_ 
 _refln_index_h 
 _refln_index_k 
 _refln_index_l 
 _refln_F_squared_calc 
 _refln_F_squared_meas 
 _refln_F_squared_sigma 
 _refln_observed_status 
   1   0   0     1924.22     1620.20     12.73 o 
   2   0   0     2139.28     1833.54     19.12 o 
   3   0   0     7740.08     6900.04     45.25 o 
   4   0   0      397.60      366.87     12.83 o 
   5   0   0     1710.17     1812.62     30.79 o 
   6   0   0        0.02        1.23      5.47 o 
   7   0   0     1813.72     1550.78     35.07 o 
   8   0   0       34.47       39.16      7.98 o 
   9   0   0       10.64       12.77      9.37 o 
  10   0   0      172.37      171.86     16.85 o 
  11   0   0       28.81       22.94     11.25 o 
  12   0   0       51.69       21.53     12.43 o 
  13   0   0        2.34        8.04     11.02 o 
   1   1   0     4563.05     3961.95     94.74 o 
   2   1   0       66.94       80.74      5.03 o 
   3   1   0    15761.87    12756.92    261.65 o 
   4   1   0     3001.00     2782.37     34.31 o 
   5   1   0      856.72      772.84     20.93 o 
   6   1   0       95.20       71.73      7.47 o 
   7   1   0       27.84       11.74      6.14 o 
   8   1   0      156.77      150.87     13.82 o 
   9   1   0      308.00      296.49     19.06 o 
  10   1   0      168.79      143.35     15.92 o 
  11   1   0       82.65       88.27     14.20 o 
  12   1   0       84.17      112.40     15.78 o 
  13   1   0        1.16       -3.23      9.40 o 
   0   2   0      919.24      823.09     12.10 o 
   1   2   0     3708.31     3639.50     26.74 o 
   2   2   0      693.75      699.90     13.78 o 
   3   2   0     6798.45     6315.98     46.85 o 
   4   2   0     2187.58     2131.23     31.01 o 
   5   2   0        4.25        5.85      4.09 o 
   6   2   0     2662.85     2689.21     43.01 o 
   7   2   0      303.14      286.97     15.92 o 
   8   2   0      721.37      685.93     26.65 o 
   9   2   0        0.09       -4.03      7.92 o 
  10   2   0       30.73       27.48      8.42 o 
  11   2   0       81.13       88.09     14.99 o 
  12   2   0       22.72       23.30     12.70 o 
  13   2   0       67.72       79.83     16.53 o 
   1   3   0      545.62      508.93     12.46 o 
   2   3   0      905.84      935.26     17.68 o 
   3   3   0     3276.27     3134.92     35.68 o 
   4   3   0     3434.48     3351.69     40.69 o 
   5   3   0       79.03       83.26      8.30 o 
   6   3   0       20.67       22.88      6.93 o 
   7   3   0       41.06       50.21      8.07 o 
   8   3   0      214.68      193.51     15.60 o 
   9   3   0       17.38       16.53      7.88 o 
  10   3   0      295.28      325.88     22.49 o 
  11   3   0      185.25      202.24     19.56 o 
  12   3   0      101.96      120.09     16.44 o 
  13   3   0       63.70      109.22     17.21 o 
   0   4   0     8463.69     7907.54     52.32 o 
   1   4   0     1582.46     1440.21     23.09 o 
   2   4   0       25.53       26.44      5.05 o 
   3   4   0      335.96      320.48     12.89 o 
   4   4   0      266.38      267.20     12.76 o 
   5   4   0       16.78       28.54      6.02 o 
   6   4   0      757.00      787.44     25.68 o 
   7   4   0      684.56      646.84     25.50 o 
   8   4   0      316.76      336.31     18.99 o 
   9   4   0        0.02        1.08      7.50 o 
  10   4   0       20.31       20.57      9.75 o 
  11   4   0        0.54      -12.16     12.16 o 
  12   4   0       15.41        9.12     13.93 o 
   1   5   0     1095.02     1112.02     22.67 o 
   2   5   0     4921.38     4692.93     47.96 o 
   3   5   0     5595.63     6072.75     57.91 o 
   4   5   0      674.67      619.02     20.25 o 
   5   5   0     2094.89     1980.29     38.27 o 
   6   5   0      429.50      390.35     19.56 o 
   7   5   0       10.28        9.69      8.31 o 
   8   5   0      818.97      794.67     31.24 o 
   9   5   0       68.76       94.20     13.73 o 
  10   5   0       46.87       45.30     12.32 o 
  11   5   0       22.53       -1.41     13.27 o 
  12   5   0      259.90      286.52     26.15 o 
   0   6   0     8223.91     8099.67     66.43 o 
   1   6   0      164.69      196.33     11.62 o 
   2   6   0       80.59      102.93      8.98 o 
   3   6   0      633.48      687.98     21.62 o 
   4   6   0      415.52      404.41     17.56 o 
   5   6   0        2.71        4.52      5.21 o 
   6   6   0      115.88      140.79     12.01 o 
   7   6   0     1502.20     1456.38     39.80 o 
   8   6   0      629.10      600.53     28.09 o 
   9   6   0      110.40      122.85     15.39 o 
  10   6   0        0.34       11.84      8.83 o 
  11   6   0       26.81       -4.39     12.67 o 
  12   6   0       22.64       25.97     11.69 o 
   1   7   0      679.06      729.46     22.63 o 
   2   7   0      224.42      261.91     13.76 o 
   3   7   0      572.72      562.96     21.05 o 
   4   7   0      814.94      809.27     26.15 o 
   5   7   0        6.15        2.50      5.94 o 
   6   7   0      146.53      157.23     14.33 o 
   7   7   0       33.62       23.42      8.94 o 
   8   7   0      202.38      188.48     18.51 o 
   9   7   0        7.71       -2.50     10.00 o 
  10   7   0       87.78       81.71     15.11 o 
  11   7   0      128.46      102.59     17.65 o 
   0   8   0       33.57       28.75      8.00 o 
   1   8   0     1246.14     1227.53     30.97 o 
   2   8   0      537.95      549.47     22.40 o 
   3   8   0      387.19      389.17     19.62 o 
   4   8   0      155.46      134.42     13.07 o 
   5   8   0       26.04       23.96      8.55 o 
   6   8   0      319.27      343.66     20.29 o 
   7   8   0       46.59       55.06     11.23 o 
   8   8   0       70.93       84.68     13.48 o 
   9   8   0       32.10        2.67     13.18 o 
  10   8   0       62.41       67.32     13.73 o 
  11   8   0        1.48      -12.25     12.25 o 
   1   9   0       37.20       49.12      8.61 o 
   2   9   0       26.19       28.27      6.80 o 
   3   9   0      428.99      404.04     21.74 o 
   4   9   0      172.77      164.33     15.57 o 
   5   9   0       76.92       66.16     10.53 o 
   6   9   0       32.91       43.96     10.32 o 
   7   9   0       33.00       26.25      9.99 o 
   8   9   0        0.07       -2.61     10.41 o 
   9   9   0        1.59       -5.68     10.03 o 
  10   9   0       36.60       46.55     14.23 o 
   0  10   0     1962.51     1942.66     45.79 o 
   1  10   0      184.77      191.61     17.58 o 
   2  10   0       75.58       72.51     10.45 o 
   3  10   0       63.28       45.21      9.37 o 
   4  10   0      269.98      248.32     19.05 o 
   5  10   0       59.42       43.78     12.14 o 
   6  10   0       21.30       20.44      9.24 o 
   7  10   0      284.12      308.16     23.24 o 
   8  10   0       14.04       -1.41     10.20 o 
   9  10   0        0.10       -1.51      9.72 o 
  10  10   0       16.97       37.94     11.31 o 
   1  11   0      132.86      116.81     16.52 o 
   2  11   0       61.36       75.89     11.47 o 
   3  11   0        2.31        1.12      8.76 o 
   4  11   0      222.84      207.33     18.93 o 
   5  11   0      409.51      412.81     26.68 o 
   6  11   0       43.20       48.62     11.23 o 
   7  11   0        4.08        4.22     10.62 o 
   8  11   0        3.81       15.09     10.24 o 
   9  11   0       78.59       86.24     16.83 o 
   0  12   0       68.54       70.81     12.26 o 
   1  12   0      151.97      147.23     17.13 o 
   2  12   0        7.18       -4.84      9.52 o 
   3  12   0        6.64        4.97      9.48 o 
   4  12   0       42.08       33.65     11.14 o 
   5  12   0       65.19       51.60     14.63 o 
   6  12   0       31.40       31.57     12.01 o 
   7  12   0        3.45        6.09     10.99 o 
   8  12   0       56.85       65.15     15.27 o 
   1  13   0       12.29        6.60     12.02 o 
   2  13   0        3.89        9.39      9.96 o 
   3  13   0      155.27      155.60     19.03 o 
   4  13   0       53.81       61.32     15.68 o 
   5  13   0       69.22       75.92     16.50 o 
   6  13   0       27.17       42.24     13.00 o 
   7  13   0        4.51      -13.24     14.42 o 
   0  14   0       12.79       11.64      9.66 o 
   1  14   0       17.27       17.55     11.87 o 
   2  14   0        0.60       10.38      9.01 o 
   3  14   0        7.98        7.59      8.98 o 
   4  14   0        0.49       -1.57     11.40 o 
   5  14   0        0.01       -9.76      9.76 o 
   1  15   0        1.79        9.67     10.45 o 
   2  15   0       10.16       24.50     13.57 o 
   3  15   0       33.21       25.01     15.00 o 
 -13   1   1       18.56        9.51     11.65 o 
 -12   1   1       40.36       48.08     13.27 o 
 -11   1   1       32.28       36.40     11.02 o 
 -10   1   1      255.18      232.52     18.19 o 
  -9   1   1       13.82       16.47      5.74 o 
  -8   1   1      227.71      205.93     14.96 o 
  -7   1   1      919.52      873.28     26.86 o 
  -6   1   1     1442.07     1346.89     29.90 o 
  -5   1   1     2153.40     2097.61     33.38 o 
  -4   1   1      884.76      790.48     18.70 o 
  -3   1   1       47.72       41.64      5.02 o 
  -2   1   1        0.16        0.88      3.01 o 
  -1   1   1     1819.42     1833.19     17.31 o 
   0   1   1      187.38      196.48      4.19 o 
   1   1   1     2587.25     2585.17     21.89 o 
   2   1   1     6829.87     6478.17     41.03 o 
   3   1   1      353.10      375.88     12.37 o 
   4   1   1     1947.90     1919.16     29.75 o 
   5   1   1        1.51       -4.91      5.09 o 
   6   1   1      792.84      788.93     23.51 o 
   7   1   1       96.41       70.93      9.51 o 
   8   1   1        3.30        2.68      6.75 o 
   9   1   1      270.72      293.87     20.08 o 
  10   1   1       47.20       37.44     12.26 o 
  11   1   1       17.55       18.51     11.83 o 
  12   1   1       17.19       20.81      9.85 o 
  13   1   1       26.80       11.64     13.60 o 
 -13   2   1       12.81       12.80     12.59 o 
 -12   2   1        2.96       10.02      9.37 o 
 -11   2   1        5.25       10.17      9.51 o 
 -10   2   1        1.76       -1.12      9.85 o 
  -9   2   1       71.64       70.02      9.91 o 
  -8   2   1        7.20       11.16      6.00 o 
  -7   2   1        0.02        5.18      4.12 o 
  -6   2   1      562.06      586.96     20.04 o 
  -5   2   1      489.91      504.06     17.15 o 
  -4   2   1      323.40      302.03     12.07 o 
  -3   2   1     2972.24     2868.11     31.63 o 
  -2   2   1      208.15      193.71      8.16 o 
  -1   2   1     1543.17     1507.43     18.28 o 
   0   2   1     1140.31     1166.89     52.14 o 
   1   2   1     1369.21     1392.52     18.37 o 
   2   2   1     4755.32     4589.72     37.24 o 
   3   2   1     1786.48     1829.44     26.59 o 
   4   2   1      544.75      538.77     16.65 o 
   5   2   1     3175.26     3184.82     43.46 o 
   6   2   1      191.65      193.06     13.60 o 
   7   2   1      126.07      118.45     12.38 o 
   8   2   1       78.96       92.15     10.92 o 
   9   2   1      109.68      126.37     13.33 o 
  10   2   1        0.05       -8.04      8.04 o 
  11   2   1        0.51       -2.68     10.71 o 
  12   2   1       23.57       15.02     11.44 o 
 -13   3   1        0.07       16.26     11.02 o 
 -12   3   1       14.39       14.55     14.12 o 
 -11   3   1        1.06        0.00      7.79 o 
 -10   3   1       40.21       29.92     11.04 o 
  -9   3   1        0.37       -2.02      5.91 o 
  -8   3   1       22.17       20.42      8.92 o 
  -7   3   1      352.74      388.39     18.60 o 
  -6   3   1        0.88       -1.32      5.05 o 
  -5   3   1      210.10      238.91     12.98 o 
  -4   3   1        0.20        7.55      3.20 o 
  -3   3   1      442.50      436.17     13.94 o 
  -2   3   1      133.03      139.84      7.46 o 
  -1   3   1     1244.25     1262.14     19.35 o 
   0   3   1     1012.13      953.67     25.91 o 
   1   3   1        0.81        8.46      3.02 o 
   2   3   1        3.27       -0.70      4.48 o 
   3   3   1       79.21       77.40      7.25 o 
   4   3   1      181.67      189.12     11.08 o 
   5   3   1      177.61      171.65     11.31 o 
   6   3   1        2.09       -1.42      6.17 o 
   7   3   1      633.76      605.29     24.02 o 
   8   3   1       53.50       48.01      9.36 o 
   9   3   1       20.28       16.08      8.91 o 
  10   3   1       29.60       32.75     12.07 o 
  11   3   1        0.08       15.02      9.36 o 
  12   3   1        1.84       -1.53     11.74 o 
 -13   4   1        1.71       24.93     13.19 o 
 -12   4   1        8.39       -4.48      9.31 o 
 -11   4   1       16.91       -4.00     11.56 o 
 -10   4   1       32.88       26.15     10.77 o 
  -9   4   1        0.60       -2.11      7.14 o 
  -8   4   1      799.89      766.98     29.45 o 
  -7   4   1      769.49      736.36     26.95 o 
  -6   4   1      268.78      256.40     15.15 o 
  -5   4   1      237.05      231.07     13.16 o 
  -4   4   1      107.58      126.26      9.22 o 
  -3   4   1       84.43       90.82      7.35 o 
  -2   4   1     3255.23     3258.48     36.87 o 
  -1   4   1      496.58      458.11     13.78 o 
   0   4   1      308.29      291.23      7.71 o 
   1   4   1     2987.06     2983.79     34.02 o 
   2   4   1     1522.58     1556.71     26.18 o 
   3   4   1      214.87      202.69     10.81 o 
   4   4   1        0.40       -2.82      4.61 o 
   5   4   1     1833.58     1928.86     37.08 o 
   6   4   1     1467.34     1330.97     33.27 o 
   7   4   1      205.94      204.34     16.56 o 
   8   4   1      569.17      541.69     26.00 o 
   9   4   1       53.62       56.63      9.99 o 
  10   4   1        6.16        6.26     10.98 o 
  11   4   1        0.46       -5.60      9.91 o 
  12   4   1       26.02       59.45     12.89 o 
 -12   5   1        0.12      -13.76     13.76 o 
 -11   5   1        5.42       12.44     10.98 o 
 -10   5   1      143.83      148.44     15.15 o 
  -9   5   1        8.49        1.11      8.61 o 
  -8   5   1       78.89       62.71     12.40 o 
  -7   5   1      122.18      123.19     13.21 o 
  -6   5   1      190.92      211.30     14.03 o 
  -5   5   1      183.43      158.53     11.93 o 
  -4   5   1      682.32      742.54     22.36 o 
  -3   5   1        0.75       -2.65      4.13 o 
  -2   5   1        4.43        5.77      4.72 o 
  -1   5   1       79.65       95.30      8.00 o 
   0   5   1      435.45      416.82     10.09 o 
   1   5   1        7.47        9.24      3.98 o 
   2   5   1       99.46      100.58      7.70 o 
   3   5   1      501.49      603.15     19.17 o 
   4   5   1       45.97       49.03      7.38 o 
   5   5   1      175.53      207.45     13.58 o 
   6   5   1       63.15       59.84      9.97 o 
   7   5   1      203.80      190.32     15.80 o 
   8   5   1       74.31       63.99     11.95 o 
   9   5   1        5.69        6.96      8.52 o 
  10   5   1       50.01       40.25     11.55 o 
  11   5   1       13.54       10.14     11.86 o 
  12   5   1        8.65       11.28     11.95 o 
 -12   6   1        8.87       28.74     12.97 o 
 -11   6   1        6.82       11.52     11.34 o 
 -10   6   1        0.07        0.00      8.40 o 
  -9   6   1       35.85       33.72     10.20 o 
  -8   6   1      290.18      290.61     19.84 o 
  -7   6   1        8.39       19.56      9.54 o 
  -6   6   1        4.71        0.00      7.07 o 
  -5   6   1       47.51       55.20      8.45 o 
  -4   6   1        0.32        5.38      5.29 o 
  -3   6   1      262.71      248.18     13.12 o 
  -2   6   1      895.52      801.90     22.52 o 
  -1   6   1      731.67      812.97     22.00 o 
   0   6   1        3.30        4.40      3.10 o 
   1   6   1      136.35      111.23      9.69 o 
   2   6   1      360.36      392.86     16.07 o 
   3   6   1      407.11      387.35     16.89 o 
   4   6   1       91.14       89.94      9.48 o 
   5   6   1      143.34      158.05     12.22 o 
   6   6   1      195.63      212.50     15.81 o 
   7   6   1      285.00      286.56     18.84 o 
   8   6   1        0.76        5.47      6.47 o 
   9   6   1        1.44        3.65      7.01 o 
  10   6   1       20.20       28.48     11.28 o 
  11   6   1       24.23       31.63     11.95 o 
  12   6   1       23.67       35.01     11.90 o 
 -12   7   1        8.74       11.64     11.64 o 
 -11   7   1      106.42       96.48     17.58 o 
 -10   7   1        0.13       17.73      6.81 o 
  -9   7   1        1.78        9.87      9.22 o 
  -8   7   1      241.37      246.01     21.79 o 
  -7   7   1      544.64      532.84     25.86 o 
  -6   7   1       23.19       10.00      8.28 o 
  -5   7   1      179.46      181.76     14.96 o 
  -4   7   1      229.92      212.37     13.84 o 
  -3   7   1      282.66      310.58     16.16 o 
  -2   7   1        5.88        7.91      4.84 o 
  -1   7   1      211.10      151.88     11.10 o 
   0   7   1      235.83      273.99     10.31 o 
   1   7   1      358.69      368.40     16.11 o 
   2   7   1      160.69      153.25     12.02 o 
   3   7   1        4.39        4.34      5.32 o 
   4   7   1      445.26      453.77     20.65 o 
   5   7   1        7.22        7.76      6.15 o 
   6   7   1      190.80      188.09     16.62 o 
   7   7   1      282.70      288.99     20.08 o 
   8   7   1       12.45        4.66      8.86 o 
   9   7   1        3.91       16.74     10.06 o 
  10   7   1       38.12       21.37     13.75 o 
  11   7   1       50.97       69.23     15.57 o 
 -11   8   1        1.24       -6.33     12.47 o 
 -10   8   1        6.53       -8.66     10.60 o 
  -9   8   1        8.75       17.06     10.26 o 
  -8   8   1       16.76       20.31     10.48 o 
  -7   8   1        0.09        8.72      7.70 o 
  -6   8   1       15.17        9.96      7.97 o 
  -5   8   1      112.67      102.45     11.58 o 
  -4   8   1        0.48        4.24      6.83 o 
  -3   8   1        3.10       -3.97      6.20 o 
  -2   8   1       37.37       30.26      8.22 o 
  -1   8   1        0.26        8.09      5.93 o 
   0   8   1        2.81       -0.37      3.56 o 
   1   8   1        0.00       -3.71      6.35 o 
   2   8   1       50.96       47.06      8.89 o 
   3   8   1      181.36      174.66     14.78 o 
   4   8   1       54.61       53.40      8.36 o 
   5   8   1       23.21       25.61      7.53 o 
   6   8   1        1.10        2.07      6.38 o 
   7   8   1       31.62       29.47      9.75 o 
   8   8   1        0.85       -2.49      9.48 o 
   9   8   1       17.96       19.15      9.67 o 
  10   8   1        0.00        0.00      9.01 o 
  11   8   1        7.59       -1.65     12.68 o 
 -10   9   1       39.10       39.80     13.18 o 
  -9   9   1       10.42       -5.60     10.50 o 
  -8   9   1       19.01       15.42     10.90 o 
  -7   9   1      101.64      105.12     14.99 o 
  -6   9   1       42.41       31.60     10.29 o 
  -5   9   1      280.24      274.12     19.06 o 
  -4   9   1       42.59       28.41     10.11 o 
  -3   9   1      103.61      106.62     12.95 o 
  -2   9   1       15.65        3.44      8.34 o 
  -1   9   1       10.96       13.43      7.61 o 
   0   9   1     1517.64     1473.19     25.92 o 
   1   9   1        0.64        8.48      5.36 o 
   2   9   1       12.02        2.62      7.58 o 
   3   9   1      129.99       88.93     12.94 o 
   4   9   1       85.42      102.23     11.05 o 
   5   9   1        0.88        8.36      6.44 o 
   6   9   1        2.15       13.54      8.30 o 
   7   9   1       62.39       64.93     11.16 o 
   8   9   1        0.37        9.34      8.12 o 
   9   9   1        1.65        2.92     10.30 o 
  10   9   1       57.34       85.91     16.07 o 
 -10  10   1        6.15        1.63     11.40 o 
  -9  10   1        2.26       -7.50     11.13 o 
  -8  10   1       24.37       33.26      9.60 o 
  -7  10   1        3.37        5.14      6.78 o 
  -6  10   1       20.50       17.89     11.13 o 
  -5  10   1      136.56      166.35     15.66 o 
  -4  10   1       22.26       41.09      9.48 o 
  -3  10   1       29.67       25.11      8.58 o 
  -2  10   1       41.83       45.60      9.15 o 
  -1  10   1      283.80      250.01     19.03 o 
   0  10   1        8.61        9.97      6.81 o 
   1  10   1        0.78        4.79      7.73 o 
   2  10   1      102.37      112.17     12.76 o 
   3  10   1      125.00      136.28     14.45 o 
   4  10   1       35.51       23.75      9.42 o 
   5  10   1      142.42      133.23     16.25 o 
   6  10   1       68.19       52.92     13.19 o 
   7  10   1        0.69       -1.33      9.09 o 
   8  10   1       28.48       25.82     12.67 o 
   9  10   1        7.23       -1.56     10.66 o 
  -9  11   1        0.88       -1.60      9.52 o 
  -8  11   1       19.83       20.93     10.57 o 
  -7  11   1        0.92        9.75      9.13 o 
  -6  11   1       30.00       50.90     11.74 o 
  -5  11   1       58.09       51.66     13.81 o 
  -4  11   1        1.88        9.34      7.76 o 
  -3  11   1      146.89      174.84     16.47 o 
  -2  11   1      320.83      304.43     20.57 o 
  -1  11   1       55.52       56.62     12.23 o 
   0  11   1       56.61       39.05      8.75 o 
   1  11   1       61.84       72.06     10.92 o 
   2  11   1       10.58       11.01      7.94 o 
   3  11   1       11.39        5.71      8.30 o 
   4  11   1        2.16       -9.55     10.41 o 
   5  11   1        0.02      -11.28     11.28 o 
   6  11   1       59.63       56.38     13.96 o 
   7  11   1       11.81       12.92     10.26 o 
   8  11   1       19.30       -4.63     11.65 o 
   9  11   1       20.56       26.61     12.67 o 
  -8  12   1       22.64        6.45     10.95 o 
  -7  12   1       10.05      -13.10     13.10 o 
  -6  12   1       25.16       25.67     13.07 o 
  -5  12   1       31.53       20.28     13.04 o 
  -4  12   1       18.63       24.53     10.09 o 
  -3  12   1        5.74       -9.96     10.86 o 
  -2  12   1       23.59       30.29     12.29 o 
  -1  12   1      464.41      473.83     26.67 o 
   0  12   1      346.70      338.99     17.98 o 
   1  12   1      139.06      142.87     16.34 o 
   2  12   1        0.11       -1.23      9.40 o 
   3  12   1       14.33       17.70     10.42 o 
   4  12   1        4.92        1.32      9.21 o 
   5  12   1       34.80       26.28     12.29 o 
   6  12   1        0.69       13.16      7.61 o 
   7  12   1        1.53      -12.92     12.92 o 
   8  12   1        6.77       23.27     14.30 o 
  -7  13   1        0.61       -4.93     11.72 o 
  -6  13   1       15.19        7.77     13.10 o 
  -5  13   1       23.02       32.61     11.29 o 
  -4  13   1        5.22        1.42     11.65 o 
  -3  13   1        2.17        1.38      8.37 o 
  -2  13   1        0.47        9.42      8.82 o 
  -1  13   1       31.30       50.42     11.41 o 
   0  13   1        0.03        0.02      7.42 o 
   1  13   1       27.55       17.34     10.92 o 
   2  13   1        6.55       17.65      9.51 o 
   3  13   1        6.05        1.39     10.90 o 
   4  13   1       25.91       33.30     11.13 o 
   5  13   1       10.12       19.68     12.92 o 
   6  13   1       34.50       14.33     13.79 o 
  -5  14   1       14.34        6.48     12.98 o 
  -4  14   1        2.95       28.14      9.37 o 
  -3  14   1        0.04       -9.10      9.10 o 
  -2  14   1       13.63       38.63     11.69 o 
  -1  14   1       37.88       45.51     12.55 o 
   0  14   1       14.24       25.85     11.71 o 
   1  14   1       24.28       19.18     13.60 o 
   2  14   1       63.34       53.97     16.83 o 
   3  14   1       49.62       30.73     14.26 o 
   4  14   1        2.73       -3.17     10.77 o 
   5  14   1       26.02        8.27     13.93 o 
  -3  15   1        8.19       25.01      8.66 o 
  -2  15   1       15.78       -4.91     12.98 o 
  -1  15   1        0.08        3.23     12.74 o 
   0  15   1       42.67       36.23     10.19 o 
   1  15   1        1.04       24.38     12.26 o 
   2  15   1       11.61       26.37     10.42 o 
 -13   0   2        7.59        9.42      7.68 o 
 -12   0   2      246.33      276.08     23.49 o 
 -11   0   2        4.02        4.99      7.88 o 
 -10   0   2      120.49      105.60     13.48 o 
  -9   0   2     1009.27      900.40     32.01 o 
  -8   0   2      109.92      106.62     11.66 o 
  -7   0   2      221.80      156.80     11.89 o 
  -6   0   2      371.28      342.45     15.48 o 
  -5   0   2     2654.61     2799.20     38.72 o 
  -4   0   2     1448.20     1438.41     25.38 o 
  -3   0   2       73.88       59.06      5.85 o 
  -2   0   2     1146.58     1191.56     18.22 o 
  -1   0   2    15110.29    14796.81    244.01 o 
   0   0   2    12094.42    11546.83    275.33 o 
   1   0   2     6693.62     6526.52     41.79 o 
   2   0   2    17151.51    14798.96    292.36 o 
   3   0   2      336.57      327.13     12.26 o 
   4   0   2     1357.24     1405.13     26.91 o 
   5   0   2     4282.71     4214.90     51.63 o 
   6   0   2        0.06        0.70      4.96 o 
   7   0   2      758.35      720.67     26.19 o 
   8   0   2       54.70       55.87      9.52 o 
   9   0   2      371.08      345.80     21.23 o 
  10   0   2        0.98        1.23      8.03 o 
  11   0   2      145.18      140.65     18.51 o 
  12   0   2       47.05       74.15     16.50 o 
 -13   1   2        0.26       14.17      9.04 o 
 -12   1   2       40.73       40.79     14.55 o 
 -11   1   2       90.29       82.54     14.03 o 
 -10   1   2        6.56        3.31      8.77 o 
  -9   1   2       15.56       22.33      7.07 o 
  -8   1   2       33.79       54.12      8.70 o 
  -7   1   2      362.54      325.12     16.79 o 
  -6   1   2        0.42       -1.24      4.48 o 
  -5   1   2     1754.84     1649.39     30.62 o 
  -4   1   2      935.85      930.92     20.60 o 
  -3   1   2      125.61      109.73      7.37 o 
  -2   1   2      450.74      479.91     12.02 o 
  -1   1   2     7702.61     7970.26    185.44 o 
   0   1   2     6353.90     6237.94    162.50 o 
   1   1   2     2756.05     2657.26     27.46 o 
   2   1   2       10.29        6.77      4.42 o 
   3   1   2     4263.90     4240.82     42.62 o 
   4   1   2      944.76      918.18     22.22 o 
   5   1   2        9.06       12.74      5.03 o 
   6   1   2        7.91        9.99      5.35 o 
   7   1   2      180.19      198.92     14.36 o 
   8   1   2        7.60       16.20      6.09 o 
   9   1   2       60.11       68.43     12.05 o 
  10   1   2      112.77      125.44     14.76 o 
  11   1   2       18.21       11.08     10.36 o 
  12   1   2        9.31      -10.86     12.50 o 
 -13   2   2        8.48        4.76     11.99 o 
 -12   2   2        6.33        7.11     10.35 o 
 -11   2   2      138.88      141.85     15.72 o 
 -10   2   2      103.65      131.26     13.33 o 
  -9   2   2       15.26        0.00      8.73 o 
  -8   2   2      814.39      768.31     27.43 o 
  -7   2   2       27.08        7.49      7.02 o 
  -6   2   2      256.95      259.11     14.35 o 
  -5   2   2        0.89        4.90      5.08 o 
  -4   2   2      725.87      702.44     18.70 o 
  -3   2   2      228.91      202.96      9.43 o 
  -2   2   2     3617.64     3770.21     35.23 o 
  -1   2   2    15334.83    14591.99    270.85 o 
   0   2   2     4775.00     4833.50     77.39 o 
   1   2   2      112.62      141.36      7.65 o 
   2   2   2     2274.99     2375.17     30.22 o 
   3   2   2     2146.29     2110.71     31.48 o 
   4   2   2      528.24      468.11     16.61 o 
   5   2   2     1099.07     1097.97     27.52 o 
   6   2   2     1157.83     1106.16     29.96 o 
   7   2   2       48.28       49.12      8.21 o 
   8   2   2        0.00       -4.85      7.58 o 
   9   2   2        3.60       14.33      8.18 o 
  10   2   2      147.62      163.22     18.52 o 
  11   2   2        9.46       -8.40     10.84 o 
  12   2   2        9.07        7.83     11.40 o 
 -13   3   2      187.78      229.36     21.55 o 
 -12   3   2       34.78       28.98     11.95 o 
 -11   3   2        0.23       -7.76      8.95 o 
 -10   3   2      189.64      210.27     17.46 o 
  -9   3   2      341.18      354.49     21.71 o 
  -8   3   2      137.85      151.75     13.36 o 
  -7   3   2       21.96       21.04      7.01 o 
  -6   3   2     1728.89     1673.70     35.05 o 
  -5   3   2      941.32      924.24     24.24 o 
  -4   3   2      687.74      705.27     19.54 o 
  -3   3   2     5504.70     5391.99     48.91 o 
  -2   3   2     1578.52     1561.16     24.78 o 
  -1   3   2      558.07      595.00     14.93 o 
   0   3   2     2475.23     2611.56     68.74 o 
   1   3   2     3437.75     3566.29     36.61 o 
   2   3   2     2606.53     2792.55     34.77 o 
   3   3   2      640.65      676.16     18.88 o 
   4   3   2      408.24      407.63     16.10 o 
   5   3   2       21.59        8.61      6.92 o 
   6   3   2      422.47      417.56     20.01 o 
   7   3   2        1.66       -8.42      8.42 o 
   8   3   2        0.71        2.99      7.13 o 
   9   3   2       14.59        0.00     10.36 o 
  10   3   2        2.46        7.64      8.82 o 
  11   3   2      145.65      159.76     19.35 o 
  12   3   2       29.05       49.34     13.03 o 
 -13   4   2       21.80       23.12     13.00 o 
 -12   4   2        8.22       25.25     11.41 o 
 -11   4   2        1.41      -11.37     11.37 o 
 -10   4   2      122.02      143.60     16.23 o 
  -9   4   2       46.63       41.13     10.50 o 
  -8   4   2      289.21      264.09     19.69 o 
  -7   4   2      506.86      409.37     20.44 o 
  -6   4   2       51.48       62.01      7.97 o 
  -5   4   2      333.94      357.57     16.46 o 
  -4   4   2     1468.61     1544.75     30.16 o 
  -3   4   2       13.11       10.24      5.27 o 
  -2   4   2      610.21      591.18     16.62 o 
  -1   4   2     1851.12     1841.62     28.33 o 
   0   4   2      634.63      634.39     69.32 o 
   1   4   2      395.63      468.95     14.73 o 
   2   4   2      990.64     1089.90     23.52 o 
   3   4   2      332.57      342.72     14.41 o 
   4   4   2       62.47       49.58      7.49 o 
   5   4   2      353.78      323.10     16.56 o 
   6   4   2      879.99      801.54     27.60 o 
   7   4   2      187.00      234.00     15.98 o 
   8   4   2      200.97      162.92     17.27 o 
   9   4   2        1.66        2.34      8.27 o 
  10   4   2       23.21       10.48     12.97 o 
  11   4   2        0.67       -4.39     10.45 o 
  12   4   2       16.46       24.42     12.29 o 
 -12   5   2       16.25       35.22     10.50 o 
 -11   5   2      355.07      325.08     24.63 o 
 -10   5   2      101.83       64.22     15.02 o 
  -9   5   2        0.48       -3.31      8.34 o 
  -8   5   2      286.34      289.44     19.59 o 
  -7   5   2     2254.87     2206.31     47.18 o 
  -6   5   2      280.22      276.87     15.98 o 
  -5   5   2      910.89      874.51     26.22 o 
  -4   5   2     2288.46     2247.77     38.50 o 
  -3   5   2      469.94      500.02     17.62 o 
  -2   5   2      251.91      295.88     12.98 o 
  -1   5   2      287.18      277.25     12.86 o 
   0   5   2      472.74      407.20     10.88 o 
   1   5   2      906.22      994.59     23.28 o 
   2   5   2      392.16      338.46     14.39 o 
   3   5   2     2716.99     2745.17     41.90 o 
   4   5   2       98.29       85.16      9.57 o 
   5   5   2       23.56       16.08      9.09 o 
   6   5   2      138.64      136.22     13.25 o 
   7   5   2     1135.02     1124.45     35.88 o 
   8   5   2      149.23      133.77     15.87 o 
   9   5   2      189.24      174.02     16.82 o 
  10   5   2       41.52       63.81     11.92 o 
  11   5   2        7.16       10.57      9.90 o 
 -12   6   2      124.42      131.83     20.16 o 
 -11   6   2       15.73       15.78     12.59 o 
 -10   6   2       65.15       63.39     13.87 o 
  -9   6   2        0.10       -3.49      8.79 o 
  -8   6   2      121.86      132.84     14.30 o 
  -7   6   2      245.40      228.28     16.98 o 
  -6   6   2        6.74        1.69      6.96 o 
  -5   6   2      847.21      853.97     26.97 o 
  -4   6   2       63.63       64.37      9.21 o 
  -3   6   2      476.46      503.15     18.90 o 
  -2   6   2     3017.07     3036.86     43.90 o 
  -1   6   2      115.75      116.05      9.43 o 
   0   6   2     1651.26     1636.97     45.22 o 
   1   6   2        0.49        3.58      5.05 o 
   2   6   2     2808.15     2845.01     43.69 o 
   3   6   2        3.32       -3.43      6.08 o 
   4   6   2      216.61      210.69     15.15 o 
   5   6   2      537.54      570.86     23.20 o 
   6   6   2        0.23        0.93      6.08 o 
   7   6   2      136.18      149.55     15.60 o 
   8   6   2       73.00       75.75     12.88 o 
   9   6   2        0.71       12.76      8.66 o 
  10   6   2        5.02      -12.50     12.50 o 
  11   6   2       50.94       61.11     13.01 o 
 -12   7   2       13.71       21.52     11.59 o 
 -11   7   2       13.14       18.03     11.04 o 
 -10   7   2       75.73       79.00     12.77 o 
  -9   7   2      244.23      296.13     22.42 o 
  -8   7   2      354.01      365.43     23.63 o 
  -7   7   2      175.28      177.28     16.86 o 
  -6   7   2      195.51      174.03     16.80 o 
  -5   7   2      757.94      773.99     26.89 o 
  -4   7   2      419.18      402.22     19.03 o 
  -3   7   2      744.23      737.75     24.42 o 
  -2   7   2      755.45      750.50     23.75 o 
  -1   7   2       50.17       44.77      7.53 o 
   0   7   2       80.36       85.51      6.81 o 
   1   7   2     1830.95     1813.46     36.73 o 
   2   7   2      404.94      444.06     19.03 o 
   3   7   2      535.04      583.80     22.55 o 
   4   7   2      286.72      315.51     17.68 o 
   5   7   2      192.55      192.04     15.63 o 
   6   7   2       10.79       17.01      9.12 o 
   7   7   2       29.86       13.24     12.08 o 
   8   7   2       36.19       38.98     12.05 o 
   9   7   2       16.89        8.07     12.32 o 
  10   7   2        2.24        7.41     10.17 o 
  11   7   2        7.78       17.97     14.35 o 
 -11   8   2       78.17       69.53     15.65 o 
 -10   8   2       17.92       24.50      9.88 o 
  -9   8   2       50.85       52.54     12.32 o 
  -8   8   2      563.03      554.99     29.24 o 
  -7   8   2       80.59       75.62     14.58 o 
  -6   8   2        6.32       -2.01      8.42 o 
  -5   8   2       36.47       35.31      8.61 o 
  -4   8   2      145.40      147.18     12.79 o 
  -3   8   2       78.31       98.82     10.80 o 
  -2   8   2       11.99        4.70      6.92 o 
  -1   8   2     2429.33     2245.50     43.59 o 
   0   8   2      286.71      278.61     25.87 o 
   1   8   2      481.00      502.82     21.67 o 
   2   8   2      109.06      105.61     11.55 o 
   3   8   2       38.46       54.15     10.63 o 
   4   8   2       31.63       22.10      9.03 o 
   5   8   2        2.91       -3.98      7.04 o 
   6   8   2      778.77      816.31     32.36 o 
   7   8   2        5.70       15.41      8.79 o 
   8   8   2       52.79       49.33     13.24 o 
   9   8   2       46.93       61.20     13.58 o 
  10   8   2       30.14       20.29     12.77 o 
 -11   9   2       26.34        3.34     11.78 o 
 -10   9   2       35.59       53.52     13.93 o 
  -9   9   2        1.70       14.03      7.43 o 
  -8   9   2       10.70       -1.29     12.16 o 
  -7   9   2        2.53       -7.13     10.08 o 
  -6   9   2       23.51        4.40     12.25 o 
  -5   9   2      109.68       99.47     12.61 o 
  -4   9   2      219.96      223.70     17.94 o 
  -3   9   2      168.97      139.41     15.12 o 
  -2   9   2      573.40      603.55     24.20 o 
  -1   9   2      596.91      548.64     24.65 o 
   0   9   2      122.02      120.21      9.22 o 
   1   9   2       40.05       47.69      8.39 o 
   2   9   2      485.55      524.22     23.75 o 
   3   9   2      174.00      163.86     15.83 o 
   4   9   2        4.01       -8.27      8.27 o 
   5   9   2        1.66       14.18      8.09 o 
   6   9   2       16.82       16.47     10.12 o 
   7   9   2       32.05       30.62     10.36 o 
   8   9   2       68.00       72.16     14.69 o 
   9   9   2        6.59        7.56     12.74 o 
  10   9   2       28.84       37.91     13.90 o 
 -10  10   2       25.64       37.42     11.84 o 
  -9  10   2       24.35       18.03     12.20 o 
  -8  10   2        6.27       -1.39     12.19 o 
  -7  10   2      148.91      179.27     18.19 o 
  -6  10   2        5.07        0.00      9.31 o 
  -5  10   2      514.37      501.73     27.12 o 
  -4  10   2       29.67        7.49     10.54 o 
  -3  10   2       53.31       51.24     10.75 o 
  -2  10   2      178.95      169.97     16.25 o 
  -1  10   2       57.46       46.94     10.17 o 
   0  10   2      160.77      156.62     10.84 o 
   1  10   2      131.58      132.99     14.24 o 
   2  10   2      135.52      141.97     15.45 o 
   3  10   2        2.76       -2.13      8.52 o 
   4  10   2      109.59      104.40     13.61 o 
   5  10   2      328.40      324.73     23.45 o 
   6  10   2       16.44        0.00     11.72 o 
   7  10   2       11.84       24.77      7.53 o 
   8  10   2        7.11        1.48     12.70 o 
   9  10   2       60.94       27.37     18.85 o 
  -9  11   2        0.39       -9.66     11.16 o 
  -8  11   2        9.49       10.50     13.82 o 
  -7  11   2       36.05       26.61     12.91 o 
  -6  11   2      144.76      122.29     16.58 o 
  -5  11   2       72.35      120.57     16.16 o 
  -4  11   2      457.58      439.58     25.44 o 
  -3  11   2       65.47       66.14     13.30 o 
  -2  11   2        0.37       17.76      8.46 o 
  -1  11   2      126.98      122.59     13.31 o 
   0  11   2      893.95      868.83     23.84 o 
   1  11   2       46.19       48.80     11.95 o 
   2  11   2      114.63      108.02     14.69 o 
   3  11   2       72.18       87.28     13.34 o 
   4  11   2        1.35      -10.35     10.35 o 
   5  11   2       49.05       35.26     12.59 o 
   6  11   2        2.59        4.16     11.02 o 
   7  11   2       25.93       40.12     13.87 o 
   8  11   2        6.66       -4.79     11.40 o 
  -8  12   2       63.14       74.42     17.58 o 
  -7  12   2        9.92        3.04      9.37 o 
  -6  12   2       25.48       11.49     13.31 o 
  -5  12   2        0.11       12.28      7.85 o 
  -4  12   2       16.60        6.54     11.02 o 
  -3  12   2      111.14      118.82     16.86 o 
  -2  12   2        2.38       -7.41     10.90 o 
  -1  12   2      118.72      115.83     16.31 o 
   0  12   2      144.38      150.20     13.01 o 
   1  12   2        0.04        4.93      7.19 o 
   2  12   2        6.83       22.70      8.18 o 
   3  12   2       86.34       98.98     15.18 o 
   4  12   2        8.08        1.36     10.06 o 
   5  12   2        4.67       19.98      8.79 o 
   6  12   2       53.67       36.22     14.79 o 
   7  12   2        0.78       -9.63     10.41 o 
  -7  13   2        0.73        1.65     12.23 o 
  -6  13   2      173.39      189.42     19.99 o 
  -5  13   2       13.89       14.96     11.96 o 
  -4  13   2        2.17        8.64     10.57 o 
  -3  13   2      122.79      104.69     17.27 o 
  -2  13   2       15.10       17.77     11.68 o 
  -1  13   2       10.73       13.52      9.75 o 
   0  13   2       21.19       31.67     13.50 o 
   1  13   2        0.08        1.36     10.12 o 
   2  13   2        0.44        4.18      9.94 o 
   3  13   2       23.12       24.38     13.06 o 
   4  13   2       55.91       69.96     15.39 o 
   5  13   2       45.08       59.16     14.93 o 
   6  13   2       28.29       18.03     14.93 o 
  -5  14   2        0.79       -9.81     12.67 o 
  -4  14   2       26.34       20.53     13.49 o 
  -3  14   2        3.74       10.75     10.75 o 
  -2  14   2        3.14       10.56      9.16 o 
  -1  14   2       22.15       32.84     13.01 o 
   0  14   2        0.06       -0.90      6.62 o 
   1  14   2        1.37      -13.57     13.57 o 
   2  14   2        5.69       -3.07     10.41 o 
   3  14   2       29.11       29.90     12.88 o 
   4  14   2        1.27      -11.74     11.74 o 
  -2  15   2       11.03       16.58     13.25 o 
  -1  15   2        2.34        0.00     12.73 o 
   0  15   2        8.35       14.73      8.99 o 
   1  15   2        3.76       -1.66     12.05 o 
 -13   1   3       26.85       12.65     14.15 o 
 -12   1   3       44.88       32.61     12.44 o 
 -11   1   3       80.26       82.24     14.15 o 
 -10   1   3        0.03       -1.12      9.06 o 
  -9   1   3      177.82      166.77     15.18 o 
  -8   1   3      560.35      494.36     22.45 o 
  -7   1   3      681.80      718.17     24.75 o 
  -6   1   3     1163.69     1071.12     28.33 o 
  -5   1   3     2290.87     2312.37     37.57 o 
  -4   1   3     1221.07     1302.15     25.92 o 
  -3   1   3      348.73      381.89     13.45 o 
  -2   1   3      336.93      355.61     12.26 o 
  -1   1   3    12017.97    11953.70    272.40 o 
   0   1   3     1839.29     1934.59     18.85 o 
   1   1   3       26.84       32.37      5.59 o 
   2   1   3      741.87      690.39     18.31 o 
   3   1   3      346.02      331.43     13.76 o 
   4   1   3      235.67      246.96     12.79 o 
   5   1   3      596.10      599.42     21.53 o 
   6   1   3      170.75      167.22     13.48 o 
   7   1   3       13.32       34.44      6.78 o 
   8   1   3      105.29       86.51     13.58 o 
   9   1   3      137.55      154.79     15.12 o 
  10   1   3        0.51       -5.24     10.30 o 
  11   1   3        5.24       13.18     11.05 o 
  12   1   3       49.31       63.66     15.23 o 
 -13   2   3       35.32       35.14     11.52 o 
 -12   2   3       11.27       18.64     10.63 o 
 -11   2   3       23.40       21.77     12.49 o 
 -10   2   3       29.97       26.22     11.78 o 
  -9   2   3      156.48      143.33     14.55 o 
  -8   2   3      162.24      144.08     14.45 o 
  -7   2   3       96.84       84.17     10.80 o 
  -6   2   3      867.06      861.89     25.53 o 
  -5   2   3      749.47      799.91     22.70 o 
  -4   2   3      538.22      558.06     18.33 o 
  -3   2   3      331.90      346.19     13.16 o 
  -2   2   3      222.96      237.12     10.68 o 
  -1   2   3      776.23      829.72     18.39 o 
   0   2   3     3432.72     3822.96     63.92 o 
   1   2   3      882.26      982.15     20.71 o 
   2   2   3      149.75      189.01     10.56 o 
   3   2   3      159.08      156.89     10.12 o 
   4   2   3     2286.45     2334.14     38.84 o 
   5   2   3      605.26      632.93     22.28 o 
   6   2   3      297.31      306.57     17.77 o 
   7   2   3      299.30      259.56     18.07 o 
   8   2   3      241.34      203.05     17.07 o 
   9   2   3        0.50       -4.72      9.73 o 
  10   2   3       37.57       42.39     11.84 o 
  11   2   3       67.40       62.19     14.05 o 
  12   2   3        0.07      -11.65     11.65 o 
 -13   3   3        1.17       11.37     10.65 o 
 -12   3   3        6.99        7.29     11.22 o 
 -11   3   3       39.36       45.76     10.05 o 
 -10   3   3       62.68       68.84     11.01 o 
  -9   3   3        4.79       15.56      8.98 o 
  -8   3   3      137.62      141.43     14.17 o 
  -7   3   3        2.81        4.04      6.21 o 
  -6   3   3       85.85       92.54      9.66 o 
  -5   3   3      114.68      120.60     10.74 o 
  -4   3   3      416.20      437.95     16.98 o 
  -3   3   3      546.80      593.09     17.91 o 
  -2   3   3     4449.19     4796.00     47.23 o 
  -1   3   3     2906.27     3127.75     37.21 o 
   0   3   3      645.58      708.48     13.66 o 
   1   3   3        0.50        2.29      4.33 o 
   2   3   3      334.33      365.07     14.75 o 
   3   3   3       71.31       70.30      8.34 o 
   4   3   3      368.23      328.25     16.01 o 
   5   3   3        4.87       14.81      6.36 o 
   6   3   3      199.94      227.98     15.59 o 
   7   3   3      158.54      175.27     15.77 o 
   8   3   3      184.12      189.11     17.13 o 
   9   3   3        0.40        0.00      7.82 o 
  10   3   3        9.93       12.16     10.20 o 
  11   3   3        0.00       13.57      9.40 o 
 -13   4   3       61.17       68.03     13.99 o 
 -12   4   3        5.47       25.43     12.05 o 
 -11   4   3       33.34       56.47     11.87 o 
 -10   4   3      166.40      228.85     18.34 o 
  -9   4   3      180.74      151.72     15.92 o 
  -8   4   3       95.60      110.24     13.73 o 
  -7   4   3      560.09      535.91     23.51 o 
  -6   4   3       84.94       73.37     10.35 o 
  -5   4   3        0.01        4.03      4.66 o 
  -4   4   3      117.22      161.20     10.80 o 
  -3   4   3     2184.22     2275.04     36.49 o 
  -2   4   3      376.95      432.16     15.99 o 
  -1   4   3      235.54      235.25     11.61 o 
   0   4   3     1126.23     1017.61     18.84 o 
   1   4   3      258.50      232.25     12.59 o 
   2   4   3      128.96      183.55     11.13 o 
   3   4   3       58.34       54.73      6.75 o 
   4   4   3     1494.16     1490.76     33.47 o 
   5   4   3      844.33      788.19     26.31 o 
   6   4   3      106.59      105.07     13.66 o 
   7   4   3     1715.85     1679.18     43.08 o 
   8   4   3       39.11       37.84     11.46 o 
   9   4   3        3.52       -7.47     10.11 o 
  10   4   3      119.95      101.33     16.71 o 
  11   4   3       33.62       13.88     12.82 o 
 -12   5   3       11.46        7.71     13.00 o 
 -11   5   3       48.56       48.71     13.99 o 
 -10   5   3       33.53       38.83     11.95 o 
  -9   5   3       72.87       69.77     11.47 o 
  -8   5   3      226.93      217.01     17.97 o 
  -7   5   3      112.47      109.48     13.51 o 
  -6   5   3       10.58       14.61      5.26 o 
  -5   5   3        0.41        2.19      5.23 o 
  -4   5   3       26.07       28.54      6.93 o 
  -3   5   3        0.62       -6.14      6.14 o 
  -2   5   3      307.93      277.37     14.47 o 
  -1   5   3       17.04       20.11      5.96 o 
   0   5   3        1.10        0.93      3.09 o 
   1   5   3       49.46       46.84      7.50 o 
   2   5   3       61.03       73.90      8.36 o 
   3   5   3       19.52       20.50      5.80 o 
   4   5   3       48.94       41.51      9.27 o 
   5   5   3       38.99       53.70     10.00 o 
   6   5   3        5.79        6.54      8.00 o 
   7   5   3       73.34       56.32     12.77 o 
   8   5   3       22.47       19.75     10.59 o 
   9   5   3        1.01        1.29      9.58 o 
  10   5   3       16.05       15.78     11.58 o 
  11   5   3        2.29      -14.14     14.14 o 
 -12   6   3        2.02      -13.39     13.39 o 
 -11   6   3       37.58       46.38     14.35 o 
 -10   6   3        6.63        9.18      7.98 o 
  -9   6   3      376.44      412.29     23.93 o 
  -8   6   3       40.94       54.60      9.99 o 
  -7   6   3       18.84       28.06      8.49 o 
  -6   6   3      374.89      374.72     19.96 o 
  -5   6   3        0.40       -2.40      5.71 o 
  -4   6   3        8.16       12.50      6.20 o 
  -3   6   3      278.00      255.25     14.06 o 
  -2   6   3       29.11       39.83      7.35 o 
  -1   6   3        5.62        4.46      4.73 o 
   0   6   3      257.17      261.65     14.76 o 
   1   6   3      923.20      988.51     26.89 o 
   2   6   3      518.50      592.04     21.43 o 
   3   6   3        3.27        9.06      6.41 o 
   4   6   3      216.83      208.98     15.26 o 
   5   6   3        4.31       13.57      6.83 o 
   6   6   3        2.11        5.99      8.48 o 
   7   6   3      281.96      261.63     18.64 o 
   8   6   3        0.16        6.11      9.85 o 
   9   6   3        1.00       14.85     10.38 o 
  10   6   3       34.54       58.22     13.43 o 
  11   6   3       65.15       59.27     17.12 o 
 -12   7   3        4.99       13.33     11.78 o 
 -11   7   3       43.67       39.43     13.04 o 
 -10   7   3       46.97       38.62     13.79 o 
  -9   7   3        3.44        0.00      8.69 o 
  -8   7   3      870.41      907.52     35.20 o 
  -7   7   3        2.80        1.05      8.13 o 
  -6   7   3      825.97      825.10     30.55 o 
  -5   7   3      569.81      562.60     24.59 o 
  -4   7   3       21.73       29.38      8.00 o 
  -3   7   3        8.64        7.70      5.85 o 
  -2   7   3      151.01      159.43     12.26 o 
  -1   7   3      539.28      523.84     20.56 o 
   0   7   3       73.23       65.50     14.62 o 
   1   7   3      168.60      164.43     12.64 o 
   2   7   3      543.13      567.84     22.45 o 
   3   7   3       62.17       45.06      9.81 o 
   4   7   3       31.06       38.69     10.38 o 
   5   7   3       37.47       35.23      9.58 o 
   6   7   3      566.84      541.71     26.65 o 
   7   7   3       42.90       25.85     12.43 o 
   8   7   3        0.79      -10.08     10.08 o 
   9   7   3       29.82       46.84     12.29 o 
  10   7   3        7.84        6.24      9.87 o 
 -11   8   3        1.75      -15.20     15.20 o 
 -10   8   3        1.31       -1.45     10.62 o 
  -9   8   3       20.38       26.67      9.99 o 
  -8   8   3        0.59      -11.01     11.01 o 
  -7   8   3       66.85       73.01     13.15 o 
  -6   8   3       87.65       84.01     12.83 o 
  -5   8   3      472.93      454.18     23.08 o 
  -4   8   3        3.92        6.33      7.73 o 
  -3   8   3      441.55      436.19     21.02 o 
  -2   8   3       46.70       72.28      8.98 o 
  -1   8   3       24.51       28.59      8.91 o 
   0   8   3      199.52      185.83     19.09 o 
   1   8   3      447.97      486.18     21.82 o 
   2   8   3        6.96       -5.24      7.10 o 
   3   8   3       35.55       45.22      9.63 o 
   4   8   3       28.96       38.45      9.51 o 
   5   8   3        6.12       20.20      7.44 o 
   6   8   3       50.95       55.33     11.98 o 
   7   8   3       24.41       27.61     10.50 o 
   8   8   3        9.27       10.96     10.78 o 
   9   8   3       45.80       38.93     11.80 o 
  10   8   3       15.51       16.38     10.36 o 
 -10   9   3        0.09       -7.73     11.47 o 
  -9   9   3       52.17       83.96     13.87 o 
  -8   9   3      120.62      106.33     17.16 o 
  -7   9   3        0.09       -6.08      9.01 o 
  -6   9   3       51.70       40.70     12.07 o 
  -5   9   3      491.00      469.34     24.32 o 
  -4   9   3      101.04       90.19     14.53 o 
  -3   9   3       43.71       38.35      9.30 o 
  -2   9   3      585.10      590.90     26.18 o 
  -1   9   3      719.27      744.01     28.71 o 
   0   9   3       61.74       56.71      7.68 o 
   1   9   3       75.06       77.03     12.74 o 
   2   9   3      323.64      336.37     20.02 o 
   3   9   3      390.73      431.26     23.09 o 
   4   9   3       42.86       30.26     10.14 o 
   5   9   3      284.58      273.97     20.32 o 
   6   9   3        3.23       19.90      9.48 o 
   7   9   3        5.39       10.77      9.51 o 
   8   9   3        0.64        8.76     10.11 o 
   9   9   3       22.58       19.03     12.88 o 
 -10  10   3       36.56       23.02     15.77 o 
  -9  10   3        7.37       10.65      9.25 o 
  -8  10   3        1.93        0.00     10.38 o 
  -7  10   3       93.71      107.92     15.00 o 
  -6  10   3        3.40       -3.70      9.31 o 
  -5  10   3        6.53       -4.66      9.60 o 
  -4  10   3        8.64        8.86      9.52 o 
  -3  10   3       23.81       31.96      8.66 o 
  -2  10   3        0.46       -9.90      9.90 o 
  -1  10   3       18.10       22.55      9.94 o 
   0  10   3       60.85       53.14     10.23 o 
   1  10   3        0.40       -3.14      8.70 o 
   2  10   3      178.74      177.92     16.82 o 
   3  10   3      102.78      101.20     14.32 o 
   4  10   3      175.51      171.74     17.68 o 
   5  10   3        9.13       -8.80     11.87 o 
   6  10   3       66.33       73.97     13.25 o 
   7  10   3       27.29       28.90     14.73 o 
   8  10   3        1.97        9.34      9.34 o 
  -9  11   3        9.34        9.78     12.62 o 
  -8  11   3        6.65        9.13     10.54 o 
  -7  11   3       19.72       24.24      9.13 o 
  -6  11   3       21.65       32.25     11.87 o 
  -5  11   3        0.58        5.11      9.19 o 
  -4  11   3      135.06      113.52     15.68 o 
  -3  11   3       68.91       55.45     12.53 o 
  -2  11   3       26.20       24.21     11.13 o 
  -1  11   3      728.23      646.69     32.28 o 
   0  11   3        0.00       -7.69      7.69 o 
   1  11   3       68.56       89.46     14.18 o 
   2  11   3       13.10       19.08      9.09 o 
   3  11   3        4.71       -2.47      9.43 o 
   4  11   3        3.33        6.48      9.96 o 
   5  11   3        0.03      -11.86     11.86 o 
   6  11   3       57.84       45.10     13.42 o 
   7  11   3        0.41       -7.77     10.89 o 
   8  11   3        0.00       24.99     10.41 o 
  -8  12   3       12.74       16.40     14.30 o 
  -7  12   3        2.71        0.00     12.56 o 
  -6  12   3       22.11       39.55     15.00 o 
  -5  12   3       62.81       53.08     13.82 o 
  -4  12   3        6.31       12.08      8.39 o 
  -3  12   3        1.83        5.21      7.59 o 
  -2  12   3      156.62      137.82     17.95 o 
  -1  12   3        1.28       20.23      8.58 o 
   0  12   3      287.60      275.54     15.93 o 
   1  12   3       23.39       30.85     12.98 o 
   2  12   3       36.79       47.35     12.89 o 
   3  12   3        5.08       19.03      9.61 o 
   4  12   3       54.77       73.73     15.41 o 
   5  12   3        4.94      -12.28     12.28 o 
   6  12   3        3.98        4.72     10.56 o 
  -6  13   3       38.25       55.78     15.03 o 
  -5  13   3        0.24        3.05     10.80 o 
  -4  13   3        0.18       20.63     10.42 o 
  -3  13   3       32.63       51.62     12.67 o 
  -2  13   3       30.92        2.82     12.11 o 
  -1  13   3       33.49       43.28     12.86 o 
   0  13   3       22.50       20.70      9.82 o 
   1  13   3       70.03       72.25     14.51 o 
   2  13   3        9.74       17.36     12.28 o 
   3  13   3       11.24        2.98     11.16 o 
   4  13   3        0.03       -9.28     11.99 o 
   5  13   3        0.02       -8.10     12.01 o 
  -5  14   3        3.33      -12.01     12.01 o 
  -4  14   3        4.30        8.07     11.74 o 
  -3  14   3       26.84       11.02     13.99 o 
  -2  14   3       16.28        4.64     13.40 o 
  -1  14   3       23.35       19.98     13.13 o 
   0  14   3        8.13        4.32     17.70 o 
   1  14   3        7.08       -7.79     12.74 o 
   2  14   3        3.81       -9.52     11.66 o 
   3  14   3       82.23      104.33     19.42 o 
 -13   0   4       21.22       17.64     12.32 o 
 -12   0   4      120.01      147.18     18.03 o 
 -11   0   4       19.39       34.93     10.27 o 
 -10   0   4        4.49       21.97      8.09 o 
  -9   0   4      505.13      452.84     24.74 o 
  -8   0   4        9.13        3.65      8.27 o 
  -7   0   4      124.38      115.56     12.80 o 
  -6   0   4        2.29        1.42      4.40 o 
  -5   0   4      284.68      247.29     14.02 o 
  -4   0   4      171.87      153.14     10.42 o 
  -3   0   4      182.68      232.46     11.86 o 
  -2   0   4     3287.24     3434.24     41.04 o 
  -1   0   4     1449.86     1437.38     26.38 o 
   0   0   4     4121.14     4484.20     56.17 o 
   1   0   4       41.27       59.36      6.63 o 
   2   0   4      638.20      523.08     17.79 o 
   3   0   4        5.36        6.11      5.32 o 
   4   0   4      167.38      165.51     12.86 o 
   5   0   4     1325.49     1333.10     33.98 o 
   6   0   4       81.83       94.50     10.99 o 
   7   0   4       54.47       71.70     10.63 o 
   8   0   4       96.03      111.93     13.61 o 
   9   0   4       92.17       85.28     14.84 o 
  10   0   4        2.62       -4.21     10.00 o 
  11   0   4        7.39        1.56      9.48 o 
 -13   1   4        1.17        4.82     10.80 o 
 -12   1   4        0.05      -10.74     10.74 o 
 -11   1   4        0.12        7.79      9.00 o 
 -10   1   4      156.00      161.39     15.62 o 
  -9   1   4      269.27      269.01     19.36 o 
  -8   1   4       34.08       44.11      8.72 o 
  -7   1   4      130.90      105.82     12.56 o 
  -6   1   4       17.63        4.31      6.83 o 
  -5   1   4      526.74      536.20     19.77 o 
  -4   1   4       15.75       28.41      5.08 o 
  -3   1   4     1568.03     1835.84     31.61 o 
  -2   1   4      111.78      106.74      7.97 o 
  -1   1   4       30.31       37.60      5.39 o 
   0   1   4     2148.97     2166.00     31.57 o 
   1   1   4     3943.92     4111.41     46.18 o 
   2   1   4       28.32       27.60      5.12 o 
   3   1   4      182.94      189.56     12.58 o 
   4   1   4      105.12       96.79     11.20 o 
   5   1   4       46.14       47.24      7.95 o 
   6   1   4        3.24       16.01      7.22 o 
   7   1   4       90.75      110.18     11.84 o 
   8   1   4       16.82       12.37      7.71 o 
   9   1   4        9.98       27.70     10.08 o 
  10   1   4        5.96       18.27      9.21 o 
  11   1   4        0.26       10.95     11.59 o 
 -13   2   4      137.27      154.31     19.02 o 
 -12   2   4       35.09       49.76     13.25 o 
 -11   2   4       64.91       53.91     13.60 o 
 -10   2   4      133.05      108.31     15.35 o 
  -9   2   4       11.78       26.28      8.98 o 
  -8   2   4      568.05      551.40     25.04 o 
  -7   2   4       15.73        7.49      6.29 o 
  -6   2   4     1870.05     1784.74     38.72 o 
  -5   2   4      385.52      435.54     17.74 o 
  -4   2   4      254.41      261.96     13.40 o 
  -3   2   4       51.62       60.20      6.92 o 
  -2   2   4      449.06      455.76     16.11 o 
  -1   2   4       10.21       10.27      4.72 o 
   0   2   4      356.82      400.41     10.59 o 
   1   2   4      200.85      201.82     11.89 o 
   2   2   4        0.75       -0.57      4.63 o 
   3   2   4      352.46      344.18     16.40 o 
   4   2   4     2292.84     2546.64     43.46 o 
   5   2   4        4.55       -7.11      7.11 o 
   6   2   4       38.03       36.28      7.26 o 
   7   2   4       50.48       30.56     10.87 o 
   8   2   4       23.05       26.25     11.47 o 
   9   2   4        4.59        0.00     10.36 o 
  10   2   4      116.32      156.35     18.21 o 
  11   2   4       36.93       61.57     17.50 o 
 -13   3   4        1.22      -13.00     13.00 o 
 -12   3   4       54.00       44.68     15.90 o 
 -11   3   4        1.70        4.03      8.37 o 
 -10   3   4       20.27       32.51      8.60 o 
  -9   3   4      405.13      427.17     23.93 o 
  -8   3   4      560.32      552.75     25.29 o 
  -7   3   4        2.09        6.89      6.45 o 
  -6   3   4      579.81      583.11     23.58 o 
  -5   3   4      827.04      744.36     24.09 o 
  -4   3   4      544.00      490.89     18.87 o 
  -3   3   4       12.39       17.82      5.84 o 
  -2   3   4      689.51      685.73     20.26 o 
  -1   3   4     3413.64     3452.41     43.74 o 
   0   3   4      459.25      464.14     22.54 o 
   1   3   4      699.06      711.61     20.99 o 
   2   3   4     1077.90     1063.02     26.26 o 
   3   3   4      130.13      112.34      9.72 o 
   4   3   4        8.48       10.48      6.44 o 
   5   3   4        0.55        6.69      6.59 o 
   6   3   4      273.75      277.98     18.84 o 
   7   3   4      366.34      362.12     23.73 o 
   8   3   4       50.46       66.62     12.64 o 
   9   3   4        2.06       -9.12     10.50 o 
  10   3   4        2.38       -7.23     12.86 o 
  11   3   4       42.34       30.49     12.53 o 
 -12   4   4       82.68       65.60     17.59 o 
 -11   4   4        0.76        8.27      9.54 o 
 -10   4   4       15.96        0.00      9.12 o 
  -9   4   4        0.11      -10.66     10.66 o 
  -8   4   4      116.26      140.58     15.23 o 
  -7   4   4       32.44       45.15      8.66 o 
  -6   4   4      221.32      209.80     14.64 o 
  -5   4   4      227.14      181.13     13.13 o 
  -4   4   4      938.36     1026.88     27.25 o 
  -3   4   4     1285.77     1462.16     31.07 o 
  -2   4   4      600.14      537.43     19.35 o 
  -1   4   4     1020.89     1183.85     26.95 o 
   0   4   4       90.23      119.33      7.82 o 
   1   4   4      684.85      795.88     23.78 o 
   2   4   4      397.12      370.66     17.00 o 
   3   4   4      134.90      148.07     11.86 o 
   4   4   4      116.78      114.06     11.49 o 
   5   4   4        0.36        0.00      7.46 o 
   6   4   4        0.02       -9.61      9.61 o 
   7   4   4      100.48       94.44     14.20 o 
   8   4   4        0.06      -10.99     10.99 o 
   9   4   4       16.34        4.01     10.63 o 
  10   4   4       47.18       71.25     13.10 o 
  11   4   4        8.03        1.65     12.82 o 
 -12   5   4        7.00       18.87     12.17 o 
 -11   5   4       42.24       35.61     11.66 o 
 -10   5   4        0.17        9.03      7.17 o 
  -9   5   4       23.33       26.82      8.95 o 
  -8   5   4       12.41        9.49      9.49 o 
  -7   5   4      787.28      776.91     30.10 o 
  -6   5   4       38.35       48.55      9.09 o 
  -5   5   4      103.71      105.39     11.01 o 
  -4   5   4      335.17      375.27     18.40 o 
  -3   5   4     1326.86     1376.90     32.03 o 
  -2   5   4      681.44      708.30     22.57 o 
  -1   5   4       31.99       31.60      7.92 o 
   0   5   4     1457.75     1461.12     46.49 o 
   1   5   4        6.86        5.42      5.08 o 
   2   5   4      125.18      156.03     12.59 o 
   3   5   4      154.80      146.64     12.95 o 
   4   5   4      364.17      389.51     19.86 o 
   5   5   4       38.51       45.60      8.88 o 
   6   5   4       12.73        6.15      9.75 o 
   7   5   4      233.10      239.45     19.69 o 
   8   5   4       36.87       23.84     11.16 o 
   9   5   4       25.85       20.80     10.47 o 
  10   5   4        2.12       19.90     10.72 o 
 -12   6   4       62.31       94.46     15.27 o 
 -11   6   4      122.64      151.15     17.79 o 
 -10   6   4        0.70       14.82      5.56 o 
  -9   6   4        1.41      -10.09     10.09 o 
  -8   6   4        2.79        0.00      8.19 o 
  -7   6   4       32.15       32.52      7.61 o 
  -6   6   4       48.72       49.34      9.90 o 
  -5   6   4      355.36      389.83     19.92 o 
  -4   6   4      111.14       76.80     10.56 o 
  -3   6   4       20.26       15.12      6.51 o 
  -2   6   4      976.68      985.89     28.14 o 
  -1   6   4        0.01       -2.88      5.38 o 
   0   6   4       61.72       52.77      6.35 o 
   1   6   4       57.68       56.18      9.45 o 
   2   6   4      343.39      335.11     17.79 o 
   3   6   4      135.00      148.37     13.12 o 
   4   6   4       33.40       41.93      9.12 o 
   5   6   4       47.85       39.74      9.63 o 
   6   6   4       51.27       62.01     12.64 o 
   7   6   4       15.33       37.03     11.02 o 
   8   6   4        4.11        6.57      9.00 o 
   9   6   4       75.34       80.91     15.56 o 
  10   6   4        0.08        0.00      9.52 o 
 -11   7   4        2.07        9.30     10.03 o 
 -10   7   4        1.66        0.00      8.49 o 
  -9   7   4       71.75       90.58     13.33 o 
  -8   7   4      690.28      669.48     31.15 o 
  -7   7   4       76.18      104.48     13.60 o 
  -6   7   4        6.09        8.04      7.10 o 
  -5   7   4      280.45      284.98     18.72 o 
  -4   7   4       41.09       44.77      7.29 o 
  -3   7   4       22.94       18.39      7.58 o 
  -2   7   4       90.76      102.00     11.56 o 
  -1   7   4      375.22      373.19     18.55 o 
   0   7   4       44.72       41.52      6.15 o 
   1   7   4      162.70      170.03     14.11 o 
   2   7   4        1.17       -6.93      7.25 o 
   3   7   4       14.69       20.23      7.35 o 
   4   7   4      231.90      204.13     15.56 o 
   5   7   4      236.31      261.20     19.33 o 
   6   7   4      327.32      361.58     24.42 o 
   7   7   4       21.49       20.23     11.02 o 
   8   7   4       32.44       27.64     11.40 o 
   9   7   4        9.32       22.69     11.43 o 
  10   7   4        0.33      -12.61     12.61 o 
 -11   8   4       38.17       52.05     13.99 o 
 -10   8   4       36.11       44.80     15.08 o 
  -9   8   4       20.86       21.97     12.43 o 
  -8   8   4       72.60      106.27     12.40 o 
  -7   8   4        8.44       28.08      9.51 o 
  -6   8   4       72.48       85.95     12.55 o 
  -5   8   4      228.68      203.84     17.36 o 
  -4   8   4      613.48      599.88     26.49 o 
  -3   8   4       18.49       13.87      9.46 o 
  -2   8   4       21.91       20.66      8.48 o 
  -1   8   4       89.35       95.97     12.31 o 
   0   8   4      109.17      124.05      9.19 o 
   1   8   4      197.39      223.09     17.21 o 
   2   8   4      453.43      457.10     22.88 o 
   3   8   4      112.28      122.62     13.57 o 
   4   8   4      103.54       92.02     12.92 o 
   5   8   4        6.30       16.08      8.60 o 
   6   8   4       45.98       44.62     11.75 o 
   7   8   4       67.97       47.03     14.66 o 
   8   8   4       37.14       49.67     13.70 o 
   9   8   4        1.25       -9.54     12.92 o 
 -10   9   4       23.26       28.47     15.50 o 
  -9   9   4       21.19       39.47     12.14 o 
  -8   9   4       50.39       85.37     15.03 o 
  -7   9   4        8.82       20.17      7.98 o 
  -6   9   4       19.35       15.35      7.74 o 
  -5   9   4        0.58       -3.34      8.83 o 
  -4   9   4        0.04        1.06      7.86 o 
  -3   9   4      239.51      231.62     18.67 o 
  -2   9   4      190.34      171.29     17.37 o 
  -1   9   4     1679.12     1579.89     42.68 o 
   0   9   4       79.28       78.43     10.04 o 
   1   9   4        7.10        6.09      8.25 o 
   2   9   4      322.64      340.22     21.20 o 
   3   9   4        4.88        1.09      8.58 o 
   4   9   4       35.80       19.77      9.79 o 
   5   9   4       10.24        3.71     12.34 o 
   6   9   4        0.30        1.33      9.31 o 
   7   9   4        0.08      -10.63     10.63 o 
   8   9   4        0.18        0.00     10.74 o 
  -9  10   4       67.80       60.86     14.55 o 
  -8  10   4        2.24       20.37      9.64 o 
  -7  10   4       16.62       16.34     11.55 o 
  -6  10   4        9.88        8.97      8.97 o 
  -5  10   4      124.87      106.98     17.28 o 
  -4  10   4       83.94      108.19     13.81 o 
  -3  10   4        4.16        3.37      7.02 o 
  -2  10   4       22.36       16.52      9.91 o 
  -1  10   4       40.86       30.56     10.92 o 
   0  10   4       61.86       58.70      8.04 o 
   1  10   4       41.33       31.36     12.16 o 
   2  10   4       59.90       87.73     11.55 o 
   3  10   4       41.22       48.11     12.02 o 
   4  10   4       10.18       13.91     12.32 o 
   5  10   4      112.16      107.26     15.86 o 
   6  10   4        9.06       25.74      9.91 o 
   7  10   4        4.84        6.12      8.94 o 
   8  10   4        4.35        9.88     12.10 o 
  -9  11   4       36.37       50.04     12.92 o 
  -8  11   4        7.85       29.69      9.51 o 
  -7  11   4       91.78       82.37     14.55 o 
  -6  11   4        2.26       -9.75     11.23 o 
  -5  11   4       18.62       -2.65     11.58 o 
  -4  11   4      108.98      110.97     15.78 o 
  -3  11   4       78.08      100.28     14.39 o 
  -2  11   4        8.64      -10.87     10.87 o 
  -1  11   4      105.54       90.41     15.77 o 
   0  11   4      302.74      306.33     24.66 o 
   1  11   4       25.38       28.36     11.23 o 
   2  11   4       40.14       59.55     12.73 o 
   3  11   4       11.71        5.26     11.90 o 
   4  11   4       43.02       48.16     14.63 o 
   5  11   4       25.27        5.81     11.61 o 
   6  11   4        8.20       -6.15     13.24 o 
   7  11   4       42.27       37.74     13.82 o 
  -7  12   4        0.40        3.17      9.81 o 
  -6  12   4       33.28       10.59     15.35 o 
  -5  12   4       39.83       41.99     16.56 o 
  -4  12   4       20.91       34.92     11.93 o 
  -3  12   4        6.86        6.80     10.45 o 
  -2  12   4        0.28        1.33     10.44 o 
  -1  12   4        4.02       10.62     10.95 o 
   0  12   4        0.03       12.12     10.69 o 
   1  12   4        0.05       -8.13     11.01 o 
   2  12   4        5.19       -9.72     11.69 o 
   3  12   4       43.24       41.63     12.10 o 
   4  12   4       20.29       29.93      9.93 o 
   5  12   4        1.58        1.57     10.99 o 
   6  12   4        0.00        0.00     11.49 o 
  -6  13   4        0.05       -9.84     12.71 o 
  -5  13   4       23.95       34.70     13.75 o 
  -4  13   4        4.44        9.16      9.90 o 
  -3  13   4        2.42        7.46     11.44 o 
  -2  13   4       53.42       51.36     13.85 o 
  -1  13   4      176.63      227.55     22.60 o 
   0  13   4       12.27       19.55     13.95 o 
   1  13   4       14.32       37.17     10.41 o 
   2  13   4        0.45        0.00     11.77 o 
   3  13   4        6.42      -12.43     12.43 o 
   4  13   4       24.20       27.63     10.41 o 
  -4  14   4       11.21        3.32     14.90 o 
  -3  14   4       34.02       57.04     13.13 o 
  -2  14   4       11.63        4.82     13.34 o 
  -1  14   4       21.12       23.97     13.84 o 
   0  14   4        4.02       -8.74      8.74 o 
   1  14   4        7.52       11.38     11.38 o 
   2  14   4        9.99        9.94     10.75 o 
 -13   1   5       64.89       54.60     17.89 o 
 -12   1   5       23.16       25.44     12.07 o 
 -11   1   5        4.53       24.33      9.36 o 
 -10   1   5       69.78       70.63     14.20 o 
  -9   1   5      183.17      181.94     18.15 o 
  -8   1   5        2.58       -2.95      7.83 o 
  -7   1   5      270.82      237.76     16.92 o 
  -6   1   5      722.37      803.76     27.61 o 
  -5   1   5        0.24       -0.73      6.62 o 
  -4   1   5       54.48       56.00      7.11 o 
  -3   1   5      540.60      579.43     20.07 o 
  -2   1   5     1634.84     1714.93     32.78 o 
  -1   1   5       30.45       29.95      6.66 o 
   0   1   5      715.14      676.55     15.23 o 
   1   1   5     1677.68     1638.81     33.15 o 
   2   1   5       45.14       29.72      7.46 o 
   3   1   5       58.26       50.16      9.61 o 
   4   1   5     1101.25     1188.66     32.66 o 
   5   1   5       84.49       94.71     11.38 o 
   6   1   5        2.25        1.00      9.57 o 
   7   1   5      151.61      190.50     16.26 o 
   8   1   5       53.00       68.07     11.41 o 
   9   1   5        0.27        0.00      7.52 o 
  10   1   5        6.39       16.73      9.00 o 
 -13   2   5       10.61       11.68     13.04 o 
 -12   2   5       64.86       57.47     14.97 o 
 -11   2   5       31.04       28.71     13.60 o 
 -10   2   5       57.02       40.72     13.00 o 
  -9   2   5      133.00      143.48     16.68 o 
  -8   2   5      286.78      280.71     20.05 o 
  -7   2   5      186.94      208.04     15.41 o 
  -6   2   5      148.35      135.89     13.10 o 
  -5   2   5      647.37      677.69     24.12 o 
  -4   2   5      433.45      440.02     18.55 o 
  -3   2   5      821.50      986.94     26.06 o 
  -2   2   5      126.05      131.32     10.41 o 
  -1   2   5      608.75      645.09     20.80 o 
   0   2   5      181.62      219.28     10.37 o 
   1   2   5       10.01       11.04      6.12 o 
   2   2   5       90.58       98.08     10.00 o 
   3   2   5      414.70      412.48     18.70 o 
   4   2   5      197.72      243.75     15.63 o 
   5   2   5      173.79      171.05     15.77 o 
   6   2   5      227.23      257.92     18.37 o 
   7   2   5        0.01        9.04      8.46 o 
   8   2   5       40.93       36.36     12.61 o 
   9   2   5      116.20      127.79     17.13 o 
  10   2   5       19.87       21.50     12.67 o 
 -12   3   5       33.04       35.38     11.81 o 
 -11   3   5       13.71       -8.36     12.31 o 
 -10   3   5       65.43       76.88     13.16 o 
  -9   3   5        1.44       19.38      7.29 o 
  -8   3   5       13.06       -7.22      9.72 o 
  -7   3   5      384.66      419.05     21.55 o 
  -6   3   5       16.10       11.87      7.86 o 
  -5   3   5        2.82       15.53      6.68 o 
  -4   3   5       59.48       67.58      9.27 o 
  -3   3   5      123.76      170.48     12.94 o 
  -2   3   5     3839.52     4309.71     54.25 o 
  -1   3   5      897.19     1019.46     26.74 o 
   0   3   5      298.31      334.02     11.51 o 
   1   3   5      931.26     1023.66     27.94 o 
   2   3   5       35.10       40.77      7.64 o 
   3   3   5        0.07        2.37      5.63 o 
   4   3   5       42.97       27.58     10.63 o 
   5   3   5       27.95       34.16      7.71 o 
   6   3   5      237.57      254.55     19.96 o 
   7   3   5      200.81      159.81     18.39 o 
   8   3   5        2.05        3.85     10.17 o 
   9   3   5        2.63        8.49      9.18 o 
  10   3   5        0.55       18.75      9.37 o 
 -12   4   5       70.75       85.01     15.42 o 
 -11   4   5      197.20      173.00     18.91 o 
 -10   4   5       46.06       54.49     13.85 o 
  -9   4   5      134.73      162.44     17.06 o 
  -8   4   5      803.81      777.18     31.76 o 
  -7   4   5      139.31      145.97     14.50 o 
  -6   4   5      262.29      278.46     18.00 o 
  -5   4   5       60.22       48.34     10.00 o 
  -4   4   5      196.26      183.15     13.36 o 
  -3   4   5      355.99      380.54     17.94 o 
  -2   4   5       20.13       16.74      7.44 o 
  -1   4   5     1357.54     1346.89     31.64 o 
   0   4   5       32.46       23.33      4.71 o 
   1   4   5      398.29      409.80     18.36 o 
   2   4   5        5.10        5.41      4.70 o 
   3   4   5       63.43       68.15      9.25 o 
   4   4   5      182.27      166.21     14.29 o 
   5   4   5       17.75        7.91      9.79 o 
   6   4   5      766.52      740.90     31.10 o 
   7   4   5       38.05       57.41     12.08 o 
   8   4   5       43.98       46.14     13.63 o 
   9   4   5       66.68       74.06     17.25 o 
  10   4   5       15.62       15.98     15.50 o 
 -12   5   5        5.95       -1.62     12.44 o 
 -11   5   5        9.33        1.48     10.95 o 
 -10   5   5        4.28       12.10     10.15 o 
  -9   5   5      102.08       83.32     13.87 o 
  -8   5   5        0.78        2.23      8.80 o 
  -7   5   5       55.25       73.69     11.22 o 
  -6   5   5        3.89       -0.94      7.59 o 
  -5   5   5       21.19       19.21      7.61 o 
  -4   5   5        0.41       -2.46      6.50 o 
  -3   5   5        1.14        0.00      5.72 o 
  -2   5   5       27.49       24.15      7.25 o 
  -1   5   5        8.75       11.22      5.93 o 
   0   5   5      187.07      186.23     10.73 o 
   1   5   5       48.28       39.29      9.10 o 
   2   5   5        1.82       13.25      5.62 o 
   3   5   5       50.26       58.38     10.17 o 
   4   5   5        6.85        2.86      8.28 o 
   5   5   5      225.88      232.79     18.60 o 
   6   5   5       72.21       78.38     13.49 o 
   7   5   5       61.74       53.50     14.35 o 
   8   5   5        6.35        1.36      9.55 o 
   9   5   5       57.00       43.47     15.06 o 
  10   5   5        9.69        1.65     13.46 o 
 -11   6   5       83.51       62.88     17.55 o 
 -10   6   5        4.45        5.62      9.51 o 
  -9   6   5        4.78       -1.29     10.35 o 
  -8   6   5      170.46      141.34     17.79 o 
  -7   6   5      131.29      106.26     13.88 o 
  -6   6   5       18.40       39.14      8.70 o 
  -5   6   5       66.03       65.57     11.62 o 
  -4   6   5      321.62      271.29     17.86 o 
  -3   6   5        1.06       -5.91      7.13 o 
  -2   6   5        1.72       12.34      5.87 o 
  -1   6   5      154.89      171.29     14.27 o 
   0   6   5       80.85       91.93     19.29 o 
   1   6   5       11.85       14.50      7.49 o 
   2   6   5      204.86      201.90     16.91 o 
   3   6   5       51.95       49.33     10.56 o 
   4   6   5       38.30       42.75     10.87 o 
   5   6   5       39.08       47.30      9.78 o 
   6   6   5       45.70       59.78     12.53 o 
   7   6   5       45.54       43.01     12.97 o 
   8   6   5        4.96       12.82     10.17 o 
   9   6   5       48.04       48.25     15.80 o 
 -11   7   5       15.67       12.80     11.98 o 
 -10   7   5        7.19       14.70     10.60 o 
  -9   7   5       86.23      109.55     14.26 o 
  -8   7   5        5.21       -9.97     10.44 o 
  -7   7   5      181.85      174.41     18.37 o 
  -6   7   5      536.71      553.01     27.22 o 
  -5   7   5        0.26        4.04      9.48 o 
  -4   7   5       55.37       29.72     11.55 o 
  -3   7   5      474.01      471.82     23.39 o 
  -2   7   5       86.57       98.04     11.49 o 
  -1   7   5       37.86       47.32      9.49 o 
   0   7   5        1.46       -4.09      5.22 o 
   1   7   5      550.33      565.77     24.45 o 
   2   7   5       87.74       70.69     12.13 o 
   3   7   5        6.07       11.25      9.31 o 
   4   7   5      733.88      713.93     31.27 o 
   5   7   5       43.56       53.86     13.96 o 
   6   7   5        3.32        3.79     11.38 o 
   7   7   5      141.31      141.33     17.52 o 
   8   7   5        6.80       10.44     11.07 o 
   9   7   5        0.70       -9.75     11.25 o 
 -10   8   5       60.37       57.28     17.45 o 
  -9   8   5       43.79       20.04     15.41 o 
  -8   8   5        4.39       -2.65     12.44 o 
  -7   8   5       20.99       18.54      9.33 o 
  -6   8   5       77.47       75.25     13.55 o 
  -5   8   5       41.76       50.30     10.26 o 
  -4   8   5      155.54      146.00     14.97 o 
  -3   8   5       91.30      103.68     14.20 o 
  -2   8   5      105.46      123.16     14.03 o 
  -1   8   5      159.88      164.45     15.35 o 
   0   8   5      156.06      150.95     11.79 o 
   1   8   5      592.15      575.15     26.12 o 
   2   8   5        0.34       -9.00      9.00 o 
   3   8   5       31.70       16.58     10.99 o 
   4   8   5       10.70       15.23     10.02 o 
   5   8   5       24.19       37.56     11.47 o 
   6   8   5        3.27       10.75      8.30 o 
   7   8   5        4.82       -1.45     10.56 o 
   8   8   5       11.75        0.00     12.74 o 
 -10   9   5        0.05       22.90     11.56 o 
  -9   9   5       64.18       69.88     13.25 o 
  -8   9   5        0.55        2.83     11.16 o 
  -7   9   5      113.62      112.68     17.24 o 
  -6   9   5      161.83      123.63     17.18 o 
  -5   9   5        0.39       -3.56      8.95 o 
  -4   9   5      119.59      140.86     15.15 o 
  -3   9   5      190.27      183.82     18.45 o 
  -2   9   5      371.43      389.81     24.84 o 
  -1   9   5       21.69       30.05     11.05 o 
   0   9   5      591.03      643.58     20.50 o 
   1   9   5      315.56      346.98     22.91 o 
   2   9   5       56.66       65.33     12.40 o 
   3   9   5        1.21        0.00      9.73 o 
   4   9   5       87.82       64.42     14.67 o 
   5   9   5      218.44      210.69     20.31 o 
   6   9   5       13.73       14.35     12.50 o 
   7   9   5        2.98       -6.15     12.70 o 
   8   9   5       20.79       31.48     15.81 o 
  -9  10   5        4.72        3.23     12.73 o 
  -8  10   5       69.66       81.80     14.84 o 
  -7  10   5       52.70       65.56     13.37 o 
  -6  10   5       79.26       99.85     14.53 o 
  -5  10   5       58.18       59.19     12.86 o 
  -4  10   5       68.62       61.90     14.00 o 
  -3  10   5        1.52        7.22      7.80 o 
  -2  10   5        0.03       -9.24      9.24 o 
  -1  10   5       33.37       30.59     10.92 o 
   0  10   5        3.49        3.30     13.06 o 
   1  10   5        0.01       10.90     10.06 o 
   2  10   5       15.04      -11.23     12.04 o 
   3  10   5       21.56       40.28     11.98 o 
   4  10   5        5.19        4.09     11.32 o 
   5  10   5       10.60       17.30     12.73 o 
   6  10   5       29.02       26.06     13.97 o 
   7  10   5        6.35       19.65     12.68 o 
  -8  11   5       19.95       32.46     12.77 o 
  -7  11   5        5.75        7.67      9.82 o 
  -6  11   5       24.16       39.40     13.13 o 
  -5  11   5        7.64       11.19     11.01 o 
  -4  11   5       11.10       10.80     10.63 o 
  -3  11   5      100.98      128.88     13.79 o 
  -2  11   5       30.19       53.10     11.37 o 
  -1  11   5        0.00      -12.23     12.23 o 
   0  11   5       89.51       81.24     11.58 o 
   1  11   5        8.38       13.24     10.08 o 
   2  11   5        0.47       19.03      9.61 o 
   3  11   5        0.07        5.65      8.92 o 
   4  11   5       42.08       57.47     14.21 o 
   5  11   5        3.36       -4.66     13.43 o 
   6  11   5        2.13        8.21     10.51 o 
  -7  12   5       11.60        3.31     11.68 o 
  -6  12   5        0.28        6.32      9.99 o 
  -5  12   5       10.18       13.66     12.61 o 
  -4  12   5       48.60       73.48     16.23 o 
  -3  12   5        1.70      -12.43     12.43 o 
  -2  12   5        2.27       -2.83     11.32 o 
  -1  12   5      121.83      100.10     17.55 o 
   0  12   5       17.01       22.43      7.55 o 
   1  12   5        2.16       -8.67     10.62 o 
   2  12   5        3.50       -4.45     10.57 o 
   3  12   5        3.23        7.65     12.34 o 
   4  12   5       13.78       14.33     13.24 o 
   5  12   5        6.36       -5.00     13.25 o 
  -5  13   5        1.69       16.46     10.41 o 
  -4  13   5        0.62       20.78     11.19 o 
  -3  13   5       21.79       -9.39     15.33 o 
  -2  13   5       17.47       10.83     10.83 o 
  -1  13   5       17.26        3.08     14.76 o 
   0  13   5       14.99       12.40      8.75 o 
   1  13   5        1.29      -15.26     15.26 o 
   2  13   5        2.13      -11.04     11.04 o 
   3  13   5        8.16       13.27     14.27 o 
 -12   0   6        8.24        3.11     13.42 o 
 -11   0   6       84.77       89.31     16.83 o 
 -10   0   6       68.47       64.40     14.91 o 
  -9   0   6       53.87       58.55     14.99 o 
  -8   0   6       14.55       15.99      8.04 o 
  -7   0   6      643.91      678.29     28.12 o 
  -6   0   6      114.77      114.31     12.44 o 
  -5   0   6      361.25      405.82     19.83 o 
  -4   0   6      761.71      763.27     26.09 o 
  -3   0   6      615.96      591.11     22.52 o 
  -2   0   6      492.98      499.29     20.25 o 
  -1   0   6        4.71       10.69      5.66 o 
   0   0   6     1482.94     1485.64     24.04 o 
   1   0   6       19.33        6.05      7.02 o 
   2   0   6       60.25       36.13      9.33 o 
   3   0   6        3.64        0.87      7.38 o 
   4   0   6        5.87       11.26      8.60 o 
   5   0   6      221.31      210.33     16.32 o 
   6   0   6       34.12       23.64     10.86 o 
   7   0   6       73.08       65.59     12.80 o 
   8   0   6       76.75       87.17     14.42 o 
   9   0   6        3.28      -10.71     10.71 o 
  10   0   6        6.75        6.59     11.87 o 
 -12   1   6       19.82       29.72     12.22 o 
 -11   1   6       13.91       25.61     10.45 o 
 -10   1   6      101.72      116.39     15.84 o 
  -9   1   6      232.88      255.22     19.99 o 
  -8   1   6      142.73      151.03     16.70 o 
  -7   1   6      152.63      130.16     14.81 o 
  -6   1   6       26.40       17.97      8.34 o 
  -5   1   6      110.54       94.04     12.53 o 
  -4   1   6        0.05        7.80      5.29 o 
  -3   1   6      120.43      135.25     11.98 o 
  -2   1   6        2.09       -7.11      7.11 o 
  -1   1   6      137.78      150.99     12.46 o 
   0   1   6       36.55       29.28      7.31 o 
   1   1   6      318.73      348.08     17.74 o 
   2   1   6       51.79       59.90      9.78 o 
   3   1   6      216.40      242.75     16.58 o 
   4   1   6       51.22       62.34     11.10 o 
   5   1   6       91.13       61.90     13.37 o 
   6   1   6        2.42        0.00      8.76 o 
   7   1   6       45.65       37.30     10.54 o 
   8   1   6        9.06       13.67     11.44 o 
   9   1   6       28.40       25.56     11.55 o 
  10   1   6        7.16        6.60     12.58 o 
 -12   2   6       29.14       31.60     14.14 o 
 -11   2   6        4.62       17.27     10.57 o 
 -10   2   6        0.40        2.62      8.69 o 
  -9   2   6      345.72      284.93     23.87 o 
  -8   2   6        8.64       22.84      9.42 o 
  -7   2   6      131.77      151.29     14.69 o 
  -6   2   6      739.70      718.11     27.72 o 
  -5   2   6       28.28       34.01      8.74 o 
  -4   2   6      120.47      130.11     12.08 o 
  -3   2   6      763.99      921.01     27.46 o 
  -2   2   6      431.62      465.62     19.62 o 
  -1   2   6     1063.36     1072.23     29.21 o 
   0   2   6      593.86      613.69     16.12 o 
   1   2   6      242.67      222.94     14.78 o 
   2   2   6        0.80       -1.66      8.03 o 
   3   2   6      126.48      113.65     13.30 o 
   4   2   6      340.09      312.60     19.87 o 
   5   2   6       51.18       62.92     11.49 o 
   6   2   6       55.12       79.23     13.93 o 
   7   2   6       11.98       13.85     10.15 o 
   8   2   6        2.20       -8.30     11.74 o 
   9   2   6       12.39       31.91     12.07 o 
  10   2   6        5.20       10.00     10.81 o 
 -12   3   6        4.09       -8.03     10.53 o 
 -11   3   6       11.58        4.39     10.45 o 
 -10   3   6       10.28        9.34      8.76 o 
  -9   3   6       35.80       13.40     10.69 o 
  -8   3   6      123.16      164.97     16.31 o 
  -7   3   6       46.22       23.54     10.29 o 
  -6   3   6       34.35       42.51      9.67 o 
  -5   3   6       32.95       49.25      9.46 o 
  -4   3   6     1366.41     1409.15     36.04 o 
  -3   3   6      121.68      125.21     12.02 o 
  -2   3   6       35.29       33.99      9.33 o 
  -1   3   6     2354.97     2386.63     44.38 o 
   0   3   6      303.23      323.87     12.60 o 
   1   3   6      153.02      163.46     13.58 o 
   2   3   6        5.67        9.43      7.23 o 
   3   3   6      682.22      647.64     25.88 o 
   4   3   6       10.50        5.94      9.07 o 
   5   3   6      138.89      150.73     15.90 o 
   6   3   6       94.37       76.40     13.45 o 
   7   3   6       68.16       64.31     13.12 o 
   8   3   6        7.05       -4.22     11.71 o 
   9   3   6        2.02        4.64      8.03 o 
 -12   4   6       73.11       64.00     17.74 o 
 -11   4   6       19.28       12.01     12.91 o 
 -10   4   6       12.09       12.35     12.80 o 
  -9   4   6        1.90        3.77      9.48 o 
  -8   4   6      280.92      261.65     20.51 o 
  -7   4   6      214.35      215.57     18.55 o 
  -6   4   6       21.81       25.59      8.80 o 
  -5   4   6       51.05       64.39     10.48 o 
  -4   4   6       37.36       39.14      8.91 o 
  -3   4   6       34.58       67.62      9.70 o 
  -2   4   6       42.65       61.96      9.72 o 
  -1   4   6      285.16      299.64     16.82 o 
   0   4   6       91.46       99.03      8.05 o 
   1   4   6       69.68       56.47     10.27 o 
   2   4   6      100.34      119.61     12.29 o 
   3   4   6       60.69       48.85     10.62 o 
   4   4   6       78.89       74.15     12.35 o 
   5   4   6       10.01        6.69      9.06 o 
   6   4   6      104.42      127.40     14.70 o 
   7   4   6      114.29      121.77     16.32 o 
   8   4   6       35.62       27.49     14.26 o 
   9   4   6        2.28       25.32      8.37 o 
 -11   5   6        3.63        4.64     10.38 o 
 -10   5   6       45.70       45.40     13.61 o 
  -9   5   6        6.96       18.25      9.22 o 
  -8   5   6       27.25       39.64     12.31 o 
  -7   5   6      220.04      250.00     18.76 o 
  -6   5   6       53.45       66.20     12.07 o 
  -5   5   6      363.69      356.45     20.07 o 
  -4   5   6        2.44       -5.54      6.39 o 
  -3   5   6      132.37      127.87     12.49 o 
  -2   5   6      379.36      382.35     20.13 o 
  -1   5   6       70.34       71.85     10.57 o 
   0   5   6      434.67      449.19     17.33 o 
   1   5   6      197.61      197.17     15.45 o 
   2   5   6      611.43      700.36     27.55 o 
   3   5   6       38.99       36.33     11.05 o 
   4   5   6        1.12       -5.41      8.43 o 
   5   5   6       60.90       50.07     11.81 o 
   6   5   6      108.81      138.78     17.03 o 
   7   5   6       51.50       57.59     15.02 o 
   8   5   6        0.16      -11.86     11.86 o 
   9   5   6       45.94       53.74     16.70 o 
 -11   6   6       68.85       59.33     15.29 o 
 -10   6   6        0.15        0.00     10.84 o 
  -9   6   6        0.06        1.36     10.63 o 
  -8   6   6       33.29       15.11     10.69 o 
  -7   6   6      251.30      248.18     19.30 o 
  -6   6   6        0.50       -4.39      8.63 o 
  -5   6   6        7.73       13.43      6.77 o 
  -4   6   6      208.85      235.38     17.03 o 
  -3   6   6        2.99        6.66      5.78 o 
  -2   6   6       29.81       19.59     10.60 o 
  -1   6   6       18.74       19.53      8.06 o 
   0   6   6      329.16      322.98     40.10 o 
   1   6   6       98.48       93.30     11.66 o 
   2   6   6        2.81        3.04      7.65 o 
   3   6   6      242.52      248.32     18.85 o 
   4   6   6       31.85       27.37     11.52 o 
   5   6   6       26.35       39.16     12.47 o 
   6   6   6       92.14       97.71     16.28 o 
   7   6   6        0.63       -5.72     12.79 o 
   8   6   6       13.35       32.57     11.71 o 
 -11   7   6       27.94       33.39     13.15 o 
 -10   7   6       15.76        0.00     10.69 o 
  -9   7   6        4.71       -4.28     10.80 o 
  -8   7   6       36.98       41.18     11.35 o 
  -7   7   6       12.19       -2.49     11.23 o 
  -6   7   6       11.18        5.82      8.00 o 
  -5   7   6       26.65       47.48      9.82 o 
  -4   7   6      275.21      305.55     19.92 o 
  -3   7   6      143.06      130.11     13.55 o 
  -2   7   6        0.28       10.06      8.77 o 
  -1   7   6      440.94      429.42     24.24 o 
   0   7   6      177.43      177.14     26.21 o 
   1   7   6        0.11       -9.85      9.85 o 
   2   7   6      133.25      156.44     14.57 o 
   3   7   6      487.05      492.07     26.06 o 
   4   7   6      151.21      159.82     17.04 o 
   5   7   6       74.75       62.07     16.16 o 
   6   7   6      197.28      208.34     20.41 o 
   7   7   6        5.06        4.49     12.44 o 
   8   7   6        0.62      -12.32     12.32 o 
 -10   8   6       33.92       42.14     17.00 o 
  -9   8   6      141.31      129.63     18.58 o 
  -8   8   6       75.61       77.39     15.48 o 
  -7   8   6        6.22        7.92     10.23 o 
  -6   8   6       76.86       93.44     12.77 o 
  -5   8   6        4.06        7.11      8.72 o 
  -4   8   6      149.79      159.49     16.35 o 
  -3   8   6      261.79      272.37     20.11 o 
  -2   8   6      427.82      428.16     25.80 o 
  -1   8   6      368.93      357.41     23.02 o 
   0   8   6        0.23       -5.65      7.06 o 
   1   8   6        1.67        0.00      9.16 o 
   2   8   6       39.12       28.03     13.12 o 
   3   8   6      161.80      166.30     18.13 o 
   4   8   6       55.85       55.51     11.47 o 
   5   8   6       52.69       54.91     14.53 o 
   6   8   6       56.15       64.57     14.53 o 
   7   8   6        4.92        9.45     10.92 o 
  -9   9   6       30.13       17.55     15.54 o 
  -8   9   6       45.99       59.82     11.40 o 
  -7   9   6       79.53       95.81     17.37 o 
  -6   9   6        0.52       -2.67      9.06 o 
  -5   9   6       70.99       51.05     14.88 o 
  -4   9   6      170.18      139.07     16.19 o 
  -3   9   6       93.86       77.94     15.21 o 
  -2   9   6      295.04      287.15     20.98 o 
  -1   9   6      126.37      104.89     14.96 o 
   0   9   6       38.98       35.79      7.72 o 
   1   9   6      109.68      120.77     16.23 o 
   2   9   6       11.61      -10.08     10.08 o 
   3   9   6       14.50       28.90     11.46 o 
   4   9   6       42.43       53.85     14.15 o 
   5   9   6       20.54       29.23     11.52 o 
   6   9   6       53.36       70.02     12.92 o 
   7   9   6       35.30       33.26     15.42 o 
  -8  10   6        5.28       11.16     11.81 o 
  -7  10   6       65.74       58.80     16.73 o 
  -6  10   6       32.43       21.53     12.43 o 
  -5  10   6       42.63       33.03     13.90 o 
  -4  10   6       46.49       38.60     12.98 o 
  -3  10   6        4.23        2.61      9.19 o 
  -2  10   6       21.97       43.62     11.19 o 
  -1  10   6      190.45      197.14     18.73 o 
   0  10   6       57.08       65.99      9.32 o 
   1  10   6        9.20        7.92      9.15 o 
   2  10   6       57.55       76.17     14.27 o 
   3  10   6       19.20       29.68     10.68 o 
   4  10   6       13.08       26.64     12.56 o 
   5  10   6        1.08        6.24     11.25 o 
   6  10   6        0.08       -1.65     12.70 o 
  -7  11   6        1.07      -12.83     12.83 o 
  -6  11   6       11.60       -9.27     13.64 o 
  -5  11   6       29.83       41.61     10.72 o 
  -4  11   6        0.35       -7.20     10.69 o 
  -3  11   6       11.86        4.24     10.65 o 
  -2  11   6       57.71       65.50     14.81 o 
  -1  11   6       53.80       63.97     13.04 o 
   0  11   6       64.72       77.57     10.91 o 
   1  11   6       50.32       18.61     13.66 o 
   2  11   6      130.45      135.28     18.13 o 
   3  11   6        1.95        7.62     13.88 o 
   4  11   6        3.01       -3.17     11.46 o 
   5  11   6       19.13       36.72     13.96 o 
  -6  12   6       12.28        0.00     14.11 o 
  -5  12   6        2.95        9.63     11.78 o 
  -4  12   6       30.00       15.60     14.14 o 
  -3  12   6        7.10        7.65     11.14 o 
  -2  12   6       65.52       65.06     16.23 o 
  -1  12   6        6.16       -6.03     11.31 o 
   0  12   6       22.94       21.52     25.17 o 
   1  12   6       36.11       34.13     14.55 o 
   2  12   6        7.27        3.17     11.25 o 
   3  12   6       14.42       21.34     14.03 o 
  -3  13   6        1.71       18.24     10.62 o 
  -2  13   6        0.11      -11.50     13.84 o 
  -1  13   6       49.44       50.81     16.14 o 
   0  13   6        0.02       -8.96      8.96 o 
 -12   1   7        0.94        1.65     10.81 o 
 -11   1   7       19.32        6.05     12.10 o 
 -10   1   7       69.68       79.06     16.11 o 
  -9   1   7       21.29       14.02     11.61 o 
  -8   1   7      191.23      185.55     19.59 o 
  -7   1   7       92.87      116.34     13.27 o 
  -6   1   7      108.85       90.19     13.55 o 
  -5   1   7       29.77       32.40      9.54 o 
  -4   1   7        1.19        2.73      7.20 o 
  -3   1   7        2.38        2.64      6.95 o 
  -2   1   7       16.34       17.21      7.40 o 
  -1   1   7       22.68       16.35      8.21 o 
   0   1   7      235.23      214.79     11.40 o 
   1   1   7       27.97       25.44      9.09 o 
   2   1   7       35.65       49.64     10.38 o 
   3   1   7      320.16      321.81     21.94 o 
   4   1   7       79.72       71.89     12.52 o 
   5   1   7       10.88        3.53     10.18 o 
   6   1   7      257.43      265.57     22.48 o 
   7   1   7        0.85       -8.34      9.63 o 
   8   1   7        0.72        6.06      8.01 o 
   9   1   7       12.08        3.31     13.63 o 
 -12   2   7        0.51       -1.66     10.66 o 
 -11   2   7        0.48        7.64     11.74 o 
 -10   2   7        4.25       -1.41     10.77 o 
  -9   2   7      331.28      313.50     23.12 o 
  -8   2   7        8.14       -2.38     12.25 o 
  -7   2   7       65.63       55.18     12.49 o 
  -6   2   7      522.39      535.57     25.82 o 
  -5   2   7       29.07       23.28     11.40 o 
  -4   2   7       65.99       59.15     11.47 o 
  -3   2   7      120.54      112.56     12.38 o 
  -2   2   7        0.80        8.77      7.65 o 
  -1   2   7      331.58      366.14     19.30 o 
   0   2   7       57.27       55.36      7.21 o 
   1   2   7       47.95       42.60     10.06 o 
   2   2   7       61.04       65.12     12.41 o 
   3   2   7       80.89       72.25     12.56 o 
   4   2   7       22.41       19.90     10.14 o 
   5   2   7      158.23      176.56     17.70 o 
   6   2   7       12.45       21.98     10.90 o 
   7   2   7        4.80       -1.41     10.23 o 
   8   2   7        7.87        7.65     11.14 o 
   9   2   7        6.96       -1.66     14.05 o 
 -11   3   7       76.41       86.99     15.84 o 
 -10   3   7        1.26        7.14      7.70 o 
  -9   3   7        3.39       17.12      9.21 o 
  -8   3   7       52.31       45.03     14.03 o 
  -7   3   7        3.11       15.83      8.46 o 
  -6   3   7       76.28       82.48     12.95 o 
  -5   3   7        1.54       -2.99      7.92 o 
  -4   3   7       31.47       33.35      8.03 o 
  -3   3   7      359.90      338.45     19.20 o 
  -2   3   7       83.68       66.20     11.58 o 
  -1   3   7       88.55      108.83     11.96 o 
   0   3   7       26.96       19.37      6.39 o 
   1   3   7        9.17       10.51      8.39 o 
   2   3   7       10.96       25.01      8.19 o 
   3   3   7      100.93      126.16     13.70 o 
   4   3   7        0.83       12.47      7.77 o 
   5   3   7       32.77       50.03     13.31 o 
   6   3   7       45.50       50.15     13.06 o 
   7   3   7       21.70       15.74     14.39 o 
   8   3   7        9.18       10.90     13.30 o 
 -11   4   7        1.65        9.54     11.68 o 
 -10   4   7       89.32       76.17     15.08 o 
  -9   4   7      263.78      266.56     22.19 o 
  -8   4   7       30.68       20.07     11.77 o 
  -7   4   7      149.92      165.90     15.05 o 
  -6   4   7      279.93      307.93     20.41 o 
  -5   4   7       62.35       77.78     12.05 o 
  -4   4   7        1.92       -1.99      8.98 o 
  -3   4   7        7.18        9.61      8.72 o 
  -2   4   7      641.65      624.97     27.04 o 
  -1   4   7        0.34       -9.97      9.97 o 
   0   4   7       27.88       42.81      5.96 o 
   1   4   7       53.59       45.78      9.94 o 
   2   4   7        1.85        0.00      8.45 o 
   3   4   7       87.66       91.22     12.58 o 
   4   4   7       22.68       16.41     11.95 o 
   5   4   7      129.36      148.42     17.88 o 
   6   4   7        9.40        8.15     11.02 o 
   7   4   7       23.85       20.56     11.56 o 
   8   4   7       22.15       11.16     13.04 o 
 -11   5   7        2.80       11.44      9.94 o 
 -10   5   7       14.22       15.11     12.64 o 
  -9   5   7       17.63       19.60     10.48 o 
  -8   5   7        1.23        3.91      9.30 o 
  -7   5   7        2.94        7.29     10.74 o 
  -6   5   7        0.74       14.88      6.96 o 
  -5   5   7        2.20       -8.89      8.89 o 
  -4   5   7       56.09       91.72     11.32 o 
  -3   5   7        8.16        8.10      7.58 o 
  -2   5   7        7.41        1.99      8.92 o 
  -1   5   7       38.04       43.90     10.75 o 
   0   5   7        6.95       -2.27      9.13 o 
   1   5   7        1.10        5.23      9.18 o 
   2   5   7       70.40       83.92     11.59 o 
   3   5   7        0.87       13.78      9.33 o 
   4   5   7       58.78       53.70     14.12 o 
   5   5   7        0.39       -9.94      9.94 o 
   6   5   7       48.08       15.45     14.53 o 
   7   5   7       16.21        9.09     13.39 o 
   8   5   7       21.05       22.94     10.87 o 
 -10   6   7        4.91       10.98     10.29 o 
  -9   6   7       56.24       75.78     14.14 o 
  -8   6   7       53.06       62.55     12.31 o 
  -7   6   7       41.98       38.24     12.10 o 
  -6   6   7      101.71       75.84     15.18 o 
  -5   6   7        2.05        0.00     10.51 o 
  -4   6   7        3.88       11.02      8.82 o 
  -3   6   7        3.97        5.36      8.25 o 
  -2   6   7      129.94      124.95     15.05 o 
  -1   6   7       86.64       78.36     13.06 o 
   0   6   7        9.58       24.82      5.99 o 
   1   6   7       30.93       34.31     11.55 o 
   2   6   7        4.80        6.90      8.45 o 
   3   6   7        4.39       -3.62     11.65 o 
   4   6   7       44.73       61.41     12.14 o 
   5   6   7        0.58        0.00     11.08 o 
   6   6   7        7.08        2.92     12.05 o 
   7   6   7       10.04       15.72     12.58 o 
 -10   7   7        0.03       -3.26     10.33 o 
  -9   7   7       14.35       -4.57     12.67 o 
  -8   7   7       77.63       74.23     15.51 o 
  -7   7   7       69.35       75.23     12.89 o 
  -6   7   7       19.70       -1.27     10.72 o 
  -5   7   7       46.07       49.86     12.92 o 
  -4   7   7        0.06        2.35      7.79 o 
  -3   7   7       68.99       94.97     13.69 o 
  -2   7   7        0.15       -8.89      8.89 o 
  -1   7   7      164.50      159.33     17.83 o 
   0   7   7        0.66        6.19      6.88 o 
   1   7   7       27.16       25.91     11.77 o 
   2   7   7        4.11      -12.56     12.56 o 
   3   7   7       76.89       68.99     15.33 o 
   4   7   7      126.31      107.87     17.58 o 
   5   7   7        0.07       -4.30     12.89 o 
   6   7   7       82.44       52.01     17.83 o 
   7   7   7       35.96       29.51     16.56 o 
  -9   8   7        8.17       -8.01     13.69 o 
  -8   8   7       29.66       22.58     13.55 o 
  -7   8   7       28.86       28.44     11.72 o 
  -6   8   7        3.80        8.12      7.41 o 
  -5   8   7       49.59       50.54     12.08 o 
  -4   8   7        0.32        7.52      9.21 o 
  -3   8   7        7.89        4.90      8.83 o 
  -2   8   7       24.07        7.26     12.92 o 
  -1   8   7      156.23      173.13     17.76 o 
   0   8   7        2.94        3.61     12.27 o 
   1   8   7       11.57        6.29     10.14 o 
   2   8   7        1.52       16.91      8.54 o 
   3   8   7       18.50       29.86     11.83 o 
   4   8   7        0.36       11.43      9.46 o 
   5   8   7        5.25       -4.54     13.09 o 
   6   8   7       69.09       56.26     15.66 o 
  -8   9   7        1.48        4.78     12.02 o 
  -7   9   7       34.41       54.37     14.79 o 
  -6   9   7        2.01       -5.77     10.18 o 
  -5   9   7       19.48        6.92     11.66 o 
  -4   9   7      111.72      122.22     16.17 o 
  -3   9   7        4.91       -6.57      9.75 o 
  -2   9   7        0.51       14.32      8.33 o 
  -1   9   7       51.54       53.34     13.46 o 
   0   9   7      109.51      117.89     11.03 o 
   1   9   7        0.09        2.70      9.54 o 
   2   9   7        1.67        2.79     11.96 o 
   3   9   7       83.20       72.33     15.98 o 
   4   9   7       20.24       12.13     14.54 o 
   5   9   7        0.20        6.39     12.79 o 
  -7  10   7        0.24        1.60     13.16 o 
  -6  10   7       58.78       55.42     15.99 o 
  -5  10   7       13.50       10.39     12.68 o 
  -4  10   7       19.26       20.20     11.37 o 
  -3  10   7        9.17        2.83     12.17 o 
  -2  10   7        0.07       -1.41      8.97 o 
  -1  10   7       63.80       61.63     13.43 o 
   0  10   7       31.82       13.43      9.24 o 
   1  10   7       12.58       15.93      9.27 o 
   2  10   7        0.12       -7.44     12.73 o 
   3  10   7        1.23       -4.64     12.26 o 
   4  10   7        4.44       11.31     11.31 o 
  -6  11   7        0.02       19.77     11.41 o 
  -5  11   7       19.36        4.78     12.64 o 
  -4  11   7        0.51       15.51      9.81 o 
  -3  11   7       33.08       35.04     12.28 o 
  -2  11   7        0.29       18.12     10.47 o 
  -1  11   7      125.60       55.87     18.93 o 
   0  11   7        4.03       14.52      7.97 o 
   1  11   7       52.65       54.51     15.18 o 
   2  11   7        6.61       -4.79     14.91 o 
   3  11   7       14.92        9.93     13.43 o 
  -4  12   7       53.17       53.41     14.93 o 
  -3  12   7       29.32        0.00     17.53 o 
  -2  12   7       63.24      112.35     17.16 o 
  -1  12   7        7.47       13.03     10.03 o 
   0  12   7       85.19       73.04     16.58 o 
 -11   0   8        3.76       19.38     10.47 o 
 -10   0   8      100.90       98.59     17.92 o 
  -9   0   8      265.29      257.68     23.27 o 
  -8   0   8        0.52       -9.03     12.17 o 
  -7   0   8      112.61      128.00     16.65 o 
  -6   0   8       85.86       84.28     14.58 o 
  -5   0   8        3.68        9.75     10.78 o 
  -4   0   8     2465.80     2505.00     54.51 o 
  -3   0   8      353.56      305.95     20.86 o 
  -2   0   8     1369.02     1366.52     39.67 o 
  -1   0   8      360.69      390.15     21.59 o 
   0   0   8       90.44       93.94      8.93 o 
   1   0   8       51.13       37.08     10.65 o 
   2   0   8       18.66        0.00     10.50 o 
   3   0   8      219.32      168.21     18.97 o 
   4   0   8      137.43      137.97     17.88 o 
   5   0   8       41.57       47.92     14.58 o 
   6   0   8       13.26       -2.86     12.97 o 
   7   0   8        1.65       -7.73     12.07 o 
 -11   1   8        0.55       11.34     10.62 o 
 -10   1   8       19.06       14.99     12.53 o 
  -9   1   8       11.59       34.76     12.35 o 
  -8   1   8       41.47       36.25     15.42 o 
  -7   1   8       43.56       47.29     12.77 o 
  -6   1   8      120.35      102.96     15.09 o 
  -5   1   8      736.49      778.65     31.36 o 
  -4   1   8        4.13       22.01      8.70 o 
  -3   1   8      123.37      122.61     16.22 o 
  -2   1   8       32.87       30.31     11.07 o 
  -1   1   8      108.70      105.40     13.21 o 
   0   1   8       21.48       27.03     10.84 o 
   1   1   8      168.68      159.79     15.44 o 
   2   1   8      115.19      111.26     16.05 o 
   3   1   8        0.03       -1.17      9.01 o 
   4   1   8       46.40       57.44     12.10 o 
   5   1   8       34.47       52.14     13.70 o 
   6   1   8       53.78       43.14     14.53 o 
   7   1   8        7.49       10.86     12.11 o 
 -11   2   8        0.61       -4.91     10.96 o 
 -10   2   8        1.17      -10.81     10.81 o 
  -9   2   8      151.38      160.27     18.22 o 
  -8   2   8      369.71      403.68     26.15 o 
  -7   2   8      180.46      146.19     18.27 o 
  -6   2   8       11.00        4.64      9.70 o 
  -5   2   8      114.36      140.35     15.35 o 
  -4   2   8       77.78       68.12     10.65 o 
  -3   2   8      193.35      228.39     18.97 o 
  -2   2   8       12.30       12.32      8.72 o 
  -1   2   8      597.77      601.49     26.50 o 
   0   2   8      231.46      231.23     12.61 o 
   1   2   8      125.84      130.93     15.50 o 
   2   2   8       77.55       67.76     11.74 o 
   3   2   8        0.08        9.52     10.24 o 
   4   2   8        0.01        7.59      9.30 o 
   5   2   8       92.49      113.64     16.58 o 
   6   2   8      113.96      110.50     18.39 o 
   7   2   8        3.17        0.00     12.14 o 
 -11   3   8       12.12        8.30     10.63 o 
 -10   3   8        0.13        3.08     12.13 o 
  -9   3   8       49.58       31.51     14.32 o 
  -8   3   8      119.13      129.66     15.75 o 
  -7   3   8        4.37        7.53     12.29 o 
  -6   3   8      219.93      205.31     19.47 o 
  -5   3   8       16.21       18.12      9.06 o 
  -4   3   8       49.28       32.75     10.69 o 
  -3   3   8        5.29       -8.52     10.00 o 
  -2   3   8      535.67      492.25     26.56 o 
  -1   3   8      102.67      105.75     14.11 o 
   0   3   8      363.11      349.61     15.32 o 
   1   3   8      228.41      228.63     19.48 o 
   2   3   8       91.38       77.51     13.64 o 
   3   3   8       12.70       14.61     10.75 o 
   4   3   8       10.93       -6.45     11.90 o 
   5   3   8       56.16       66.22     16.89 o 
   6   3   8        0.00      -13.16     13.16 o 
   7   3   8        1.83        4.78      9.94 o 
 -10   4   8        0.18        6.30      9.19 o 
  -9   4   8        1.58      -13.54     13.54 o 
  -8   4   8       16.77        4.12     12.35 o 
  -7   4   8        0.02        9.04     11.49 o 
  -6   4   8       24.62       18.36     10.60 o 
  -5   4   8       15.34       24.57     10.92 o 
  -4   4   8       53.17       72.30     12.88 o 
  -3   4   8      106.17      104.85     12.34 o 
  -2   4   8      510.81      445.68     24.23 o 
  -1   4   8      384.33      380.20     22.75 o 
   0   4   8        6.39        2.20      6.04 o 
   1   4   8       96.20      105.64     14.15 o 
   2   4   8       22.28        2.40     12.53 o 
   3   4   8       72.29       57.74     15.87 o 
   4   4   8        1.64      -12.32     12.32 o 
   5   4   8        0.19        7.08     10.32 o 
   6   4   8        0.11        0.00     11.75 o 
   7   4   8        0.51        6.51     13.04 o 
 -10   5   8        7.41        4.87     12.25 o 
  -9   5   8       43.13       74.21     14.45 o 
  -8   5   8       62.96       80.95     14.14 o 
  -7   5   8       16.25       22.76     13.46 o 
  -6   5   8        3.36       -8.91     11.16 o 
  -5   5   8      388.50      370.25     24.54 o 
  -4   5   8        5.81       24.74      9.34 o 
  -3   5   8       72.08       80.68     13.45 o 
  -2   5   8      368.96      367.47     25.11 o 
  -1   5   8      146.15      119.02     15.44 o 
   0   5   8        0.35       -7.35      9.88 o 
   1   5   8       16.64       37.11      9.79 o 
   2   5   8      273.30      264.82     22.48 o 
   3   5   8       25.84       46.91     12.77 o 
   4   5   8      140.27      147.32     19.03 o 
   5   5   8       21.22       30.74     10.45 o 
   6   5   8        2.10        9.39     10.84 o 
  -9   6   8       15.48       17.28     10.06 o 
  -8   6   8        2.98        4.43     10.56 o 
  -7   6   8      101.51      117.34     15.68 o 
  -6   6   8        5.32       -9.31     10.21 o 
  -5   6   8       41.06       30.64     11.69 o 
  -4   6   8       98.17      118.73     15.74 o 
  -3   6   8       85.86       88.44     13.00 o 
  -2   6   8      290.67      276.08     21.67 o 
  -1   6   8        3.56        4.81      9.63 o 
   0   6   8       24.44       14.44     10.41 o 
   1   6   8        4.70       -2.52     10.05 o 
   2   6   8       40.57       41.66     13.66 o 
   3   6   8      100.74      103.49     15.53 o 
   4   6   8       37.29       47.35     12.91 o 
   5   6   8       21.81       44.11     11.68 o 
   6   6   8       34.97       34.04     16.61 o 
  -9   7   8       22.07        4.91     14.18 o 
  -8   7   8       10.54       37.08     11.96 o 
  -7   7   8        0.11        8.79      8.03 o 
  -6   7   8       57.78       60.11     14.18 o 
  -5   7   8        0.15        9.42      8.18 o 
  -4   7   8       17.54        7.83     11.08 o 
  -3   7   8        3.66      -10.24     11.16 o 
  -2   7   8      142.21      142.18     17.77 o 
  -1   7   8        6.51        3.82     11.46 o 
   0   7   8      122.60      131.87     17.00 o 
   1   7   8        8.04       15.90     10.27 o 
   2   7   8       26.80       47.98     11.55 o 
   3   7   8      105.70       98.67     15.86 o 
   4   7   8        5.56       -4.51     13.52 o 
   5   7   8      105.41       88.96     17.12 o 
  -8   8   8      149.63      176.76     20.32 o 
  -7   8   8       31.70       29.30     14.21 o 
  -6   8   8        3.07       -4.43     11.71 o 
  -5   8   8        6.64        2.85     13.66 o 
  -4   8   8       51.86       56.77     13.91 o 
  -3   8   8      141.68      148.19     17.04 o 
  -2   8   8        0.29      -13.36     13.36 o 
  -1   8   8      378.38      325.77     25.68 o 
   0   8   8        9.47       11.65      8.89 o 
   1   8   8       50.36       71.64     13.10 o 
   2   8   8        0.01        5.80      9.16 o 
   3   8   8        3.38       13.58     10.77 o 
   4   8   8        8.13        7.91     13.31 o 
   5   8   8        3.89       11.66     10.92 o 
  -7   9   8       16.02       -3.26     14.21 o 
  -6   9   8        0.42       -3.13     11.90 o 
  -5   9   8       79.23       75.58     15.86 o 
  -4   9   8       69.57       48.61     15.51 o 
  -3   9   8       13.99       17.39     10.03 o 
  -2   9   8       37.97       28.75     12.37 o 
  -1   9   8        1.84        5.77      9.76 o 
   0   9   8        8.34       -7.90      7.90 o 
   1   9   8       38.44       44.80     14.63 o 
   2   9   8       40.90       32.30     15.30 o 
   3   9   8        3.60       -6.38     12.58 o 
   4   9   8        4.32       23.36     12.49 o 
  -6  10   8        0.43        8.31     10.63 o 
  -5  10   8        7.89        0.00     14.75 o 
  -4  10   8       68.75       91.12     15.71 o 
  -3  10   8        3.71        4.64     11.68 o 
  -2  10   8        0.14        3.07     12.67 o 
  -1  10   8        0.17        4.61      8.00 o 
   0  10   8       62.86       59.37     11.64 o 
   1  10   8       26.00       36.61     12.83 o 
   2  10   8        1.20       14.73     10.21 o 
  -3  11   8       19.08       -3.31     12.59 o 
  -2  11   8        0.14      -11.50     13.25 o 
  -1  11   8        5.91       11.53     12.86 o 
   0  11   8        4.62       23.93      7.84 o 
 -10   1   9       95.21      109.07     19.20 o 
  -9   1   9       72.01       88.38     15.24 o 
  -8   1   9      109.57      118.91     17.13 o 
  -7   1   9        0.08       -9.48     10.41 o 
  -6   1   9       44.16       43.87     13.28 o 
  -5   1   9        4.29        8.69     10.60 o 
  -4   1   9        1.55        1.20     11.10 o 
  -3   1   9        0.53       -5.90      8.76 o 
  -2   1   9      101.99       98.53     15.20 o 
  -1   1   9        0.37        2.37     10.93 o 
   0   1   9       67.66       63.08      9.43 o 
   1   1   9        4.83        0.00     10.92 o 
   2   1   9        7.51        2.58      9.09 o 
   3   1   9       53.57       49.85     13.67 o 
   4   1   9        7.23        7.11     14.30 o 
   5   1   9       91.82       87.73     19.14 o 
   6   1   9        3.85      -12.82     12.82 o 
 -10   2   9       33.19       27.93     16.01 o 
  -9   2   9       18.70       23.09     12.22 o 
  -8   2   9       14.41       28.96      9.60 o 
  -7   2   9      124.84       98.65     17.12 o 
  -6   2   9        9.72       23.51      9.60 o 
  -5   2   9       22.10       13.81     11.02 o 
  -4   2   9      105.50       90.22     15.62 o 
  -3   2   9        9.67       10.77     10.77 o 
  -2   2   9       50.58       42.80     12.35 o 
  -1   2   9       14.39       21.52      8.77 o 
   0   2   9       90.66       82.08     10.35 o 
   1   2   9       49.70       55.08     12.40 o 
   2   2   9       17.97       13.01     12.20 o 
   3   2   9       10.22       17.73     11.16 o 
   4   2   9       69.29      112.26     16.16 o 
   5   2   9        2.08      -13.15     13.15 o 
   6   2   9        8.39       -8.16     13.36 o 
 -10   3   9        0.59       18.36     10.68 o 
  -9   3   9        1.40       -9.39     13.28 o 
  -8   3   9       29.25       10.32     14.51 o 
  -7   3   9        3.67        1.39      9.15 o 
  -6   3   9        0.24        5.33      7.77 o 
  -5   3   9       13.36        6.41     11.68 o 
  -4   3   9       46.93       52.32     12.58 o 
  -3   3   9       27.97       29.36      9.48 o 
  -2   3   9      137.59      114.24     17.52 o 
  -1   3   9       35.77       17.10     10.93 o 
   0   3   9        1.17       -7.36      7.36 o 
   1   3   9        6.84       15.35      9.40 o 
   2   3   9        5.32       -1.33     11.19 o 
   3   3   9       41.07       61.15     13.76 o 
   4   3   9        4.56       -4.40     12.17 o 
   5   3   9        4.55       -1.56     11.95 o 
   6   3   9       31.12       23.20     13.67 o 
  -9   4   9        4.07       11.20     11.87 o 
  -8   4   9       16.10       18.12     11.69 o 
  -7   4   9       88.61       95.99     15.75 o 
  -6   4   9        0.95        6.84     10.51 o 
  -5   4   9        4.27        5.27     11.04 o 
  -4   4   9        0.65       11.55      8.61 o 
  -3   4   9      147.01      114.69     19.08 o 
  -2   4   9      107.30       87.66     15.84 o 
  -1   4   9      172.68      164.88     17.40 o 
   0   4   9        1.04       -7.52      7.52 o 
   1   4   9        0.07      -12.35     12.35 o 
   2   4   9      115.64      125.54     16.83 o 
   3   4   9        0.48       14.27     10.29 o 
   4   4   9      108.55      102.17     18.15 o 
   5   4   9       36.50       62.07     14.32 o 
  -9   5   9       20.21       27.99     12.64 o 
  -8   5   9        8.05        0.00     12.05 o 
  -7   5   9        8.28       25.14     11.37 o 
  -6   5   9        0.46        1.42      9.91 o 
  -5   5   9        9.08        9.55     10.12 o 
  -4   5   9        2.62        6.65     11.66 o 
  -3   5   9       14.70       37.93     10.54 o 
  -2   5   9       68.04       62.40     15.27 o 
  -1   5   9        0.60        3.92     11.75 o 
   0   5   9       42.10       35.95      8.13 o 
   1   5   9       10.79       19.09     12.20 o 
   2   5   9       37.38       28.24     12.62 o 
   3   5   9       44.85       61.90     14.44 o 
   4   5   9       11.42       12.40     12.77 o 
   5   5   9       25.22       37.68     16.46 o 
  -8   6   9        5.76        3.22     12.70 o 
  -7   6   9       54.39       21.50     17.39 o 
  -6   6   9        8.76       17.67     10.20 o 
  -5   6   9       32.27       27.04     11.65 o 
  -4   6   9        1.05       18.03      8.45 o 
  -3   6   9        0.03       15.02     10.48 o 
  -2   6   9       32.55       35.29     13.85 o 
  -1   6   9        6.42       16.37     10.02 o 
   0   6   9        1.52        1.33     13.16 o 
   1   6   9       61.63       68.25     15.18 o 
   2   6   9        8.78       -8.82     11.93 o 
   3   6   9       16.13        6.12     13.36 o 
   4   6   9        2.79       -1.60     11.69 o 
  -7   7   9        0.32        0.00     10.39 o 
  -6   7   9       31.59       29.26     12.02 o 
  -5   7   9        0.43        5.96     10.75 o 
  -4   7   9       13.77       13.10      7.56 o 
  -3   7   9       33.58       32.96     13.52 o 
  -2   7   9       16.42       18.52     11.66 o 
  -1   7   9        2.08      -11.46     11.98 o 
   0   7   9       16.48       18.52     11.61 o 
   1   7   9        0.74       10.44      9.78 o 
   2   7   9       21.19       32.28     12.20 o 
   3   7   9       24.23       14.39     11.43 o 
  -6   8   9        0.56        0.00     11.20 o 
  -5   8   9       16.62        7.85     11.41 o 
  -4   8   9        1.31        9.19      9.19 o 
  -3   8   9       11.91       19.65     10.57 o 
  -2   8   9       24.34       22.55     13.01 o 
  -1   8   9        1.08        4.52     10.78 o 
   0   8   9        0.32        5.57     15.31 o 
   1   8   9       10.98       14.11     13.58 o 
   2   8   9        5.55        6.45     12.92 o 
  -5   9   9        0.22       23.17     10.20 o 
  -4   9   9       19.27        4.87     12.86 o 
  -3   9   9        6.04       12.79     11.31 o 
  -2   9   9       19.11       30.22     13.03 o 
  -1   9   9       14.52       19.17     12.37 o 
   0   9   9        0.15       12.27     26.71 o 
   1   9   9        6.57        1.66     12.28 o 
  -9   0  10      165.84      215.33     23.31 o 
  -8   0  10       27.51       30.07     14.58 o 
  -7   0  10       33.98        7.55     12.16 o 
  -6   0  10       36.27       55.05     11.95 o 
  -5   0  10      121.88       89.71     16.35 o 
  -4   0  10      215.31      255.99     22.54 o 
  -3   0  10       75.96       67.50     15.98 o 
  -2   0  10      745.91      706.19     34.16 o 
  -1   0  10       88.74      102.93     15.08 o 
   0   0  10      404.55      351.66     18.40 o 
   1   0  10       28.37       26.88     14.36 o 
   2   0  10        0.08       11.72     10.36 o 
   3   0  10       24.98       33.66      9.67 o 
   4   0  10        3.51       -8.04     13.75 o 
  -8   1  10        7.56       -7.94     13.57 o 
  -7   1  10        0.16       -6.05     13.01 o 
  -6   1  10       11.96       21.80     10.98 o 
  -5   1  10      132.37      123.79     18.45 o 
  -4   1  10       18.13       -5.50     14.02 o 
  -3   1  10       92.83       82.64     17.61 o 
  -2   1  10        0.13       -1.35     10.38 o 
  -1   1  10      121.97      111.47     16.88 o 
   0   1  10        0.20       -8.43      8.43 o 
   1   1  10      134.04      112.22     17.46 o 
   2   1  10       40.11       22.07     14.64 o 
   3   1  10        8.19        9.21      9.96 o 
   4   1  10       51.11        8.07     15.72 o 
  -8   2  10       26.41       25.64     13.40 o 
  -7   2  10        0.18       -1.53     10.48 o 
  -6   2  10       44.52       66.08     13.70 o 
  -5   2  10       35.07       39.82     14.64 o 
  -4   2  10        5.91       18.06      9.72 o 
  -3   2  10       62.68       45.22     14.05 o 
  -2   2  10        7.01       -2.73     11.43 o 
  -1   2  10       82.69       90.73     16.50 o 
   0   2  10        0.00       -0.19      7.59 o 
   1   2  10      153.10      133.59     19.11 o 
   2   2  10       44.88       50.57     13.96 o 
   3   2  10       26.46       31.03     13.88 o 
   4   2  10        9.35        8.15     13.13 o 
  -8   3  10        2.65       14.64     10.92 o 
  -7   3  10       43.98       69.93     15.47 o 
  -6   3  10       75.93       74.71     16.10 o 
  -5   3  10       27.65       50.67     12.20 o 
  -4   3  10       45.69       59.43     15.11 o 
  -3   3  10        7.59       19.54     10.45 o 
  -2   3  10        4.42        2.79     12.91 o 
  -1   3  10       25.33        9.81     13.79 o 
   0   3  10       21.70       30.72      8.75 o 
   1   3  10        3.92       17.55      9.48 o 
   2   3  10       27.37      -14.99     14.99 o 
   3   3  10        8.21       14.20     11.90 o 
   4   3  10        3.03        3.31     13.03 o 
  -8   4  10        2.01       21.62     10.12 o 
  -7   4  10       33.09       25.44     12.11 o 
  -6   4  10       23.57       12.23     13.16 o 
  -5   4  10       32.76       50.45     13.43 o 
  -4   4  10       27.15        4.36     14.00 o 
  -3   4  10       19.48        5.74     14.33 o 
  -2   4  10       53.89       38.54     15.03 o 
  -1   4  10        6.50       11.50      9.52 o 
   0   4  10        2.91       -8.11      8.11 o 
   1   4  10        5.69        0.00     12.19 o 
   2   4  10        0.22       -7.76     11.50 o 
   3   4  10        0.67        1.62     12.61 o 
  -7   5  10       90.02       75.26     19.90 o 
  -6   5  10       16.44        9.46     12.80 o 
  -5   5  10        6.22        4.60     10.93 o 
  -4   5  10        8.12       -2.99     13.57 o 
  -3   5  10      352.73      286.94     26.95 o 
  -2   5  10        1.83       32.43     11.23 o 
  -1   5  10      118.33       97.90     17.80 o 
   0   5  10       11.46        9.64      9.76 o 
   1   5  10       15.40       26.29     11.26 o 
   2   5  10        4.66      -11.29     11.29 o 
   3   5  10       29.70       18.27     15.66 o 
  -6   6  10       15.31       21.22     14.51 o 
  -5   6  10        0.64       -6.35     11.87 o 
  -4   6  10        6.88        3.11     13.37 o 
  -3   6  10       11.01        7.68     11.19 o 
  -2   6  10      314.36      277.10     25.76 o 
  -1   6  10        1.77        0.00     11.93 o 
   0   6  10       17.62       23.48      9.05 o 
   1   6  10       11.01        3.20     13.22 o 
   2   6  10        9.19       16.53     11.92 o 
  -5   7  10        2.45       -1.65     13.93 o 
  -4   7  10       18.40       -8.10     14.41 o 
  -3   7  10       10.61        4.81     10.75 o 
  -2   7  10        0.49      -13.84     13.84 o 
  -1   7  10        7.71        6.42     10.90 o 
   0   7  10        0.64       -1.98      8.37 o 
   1   7  10        7.59        6.68     11.34 o 
  -6   1  11       12.95       24.48     13.55 o 
  -5   1  11       36.23       34.96     14.39 o 
  -4   1  11        1.37        3.11     12.86 o 
  -3   1  11        0.29        3.08     10.92 o 
  -2   1  11        0.77       10.80     10.11 o 
  -1   1  11       36.13       27.99     12.04 o 
   0   1  11        0.02      -10.06     10.06 o 
   1   1  11        1.73       -6.48     13.94 o 
  -6   2  11        3.78       -3.29     12.55 o 
  -5   2  11        2.97       -4.81     12.11 o 
  -4   2  11        1.71      -11.02     13.27 o 
  -3   2  11        0.79       20.28     12.17 o 
  -2   2  11       15.00        6.23     11.23 o 
  -1   2  11       20.96       25.11     14.72 o 
   0   2  11       31.47       27.79      9.72 o 
   1   2  11        6.03        0.00     12.02 o 
  -5   3  11       26.12       43.99     13.54 o 
  -4   3  11        7.76        4.81     13.30 o 
  -3   3  11       35.05       19.02     14.00 o 
  -2   3  11        9.67       17.42     11.53 o 
  -1   3  11        7.47        7.98     10.93 o 
   0   3  11        4.82       -5.42      7.91 o 
   1   3  11        5.00        8.31     11.40 o 
  -5   4  11        0.09       -6.66     11.77 o 
  -4   4  11        6.20       14.72     14.72 o 
  -3   4  11       78.58       35.65     18.04 o 
  -2   4  11       40.19       30.76     14.39 o 
  -1   4  11        4.90        4.90      8.48 o 
   0   4  11        0.96       -5.17      8.38 o 
  -3   5  11        0.65       19.99     12.91 o 
  -2   5  11        2.87        0.00     12.23 o 
                                                 
